# Supplementary material for: 2,4-Dioxa-λ6-thia­tetra­cyclo­[5.3.1.15,9.01,5]dodecane-3,3-dione
Source: Acta Crystallogr Sect E Struct Rep Online. 2012 May 16;68(Pt 6):o1719. doi: 10.1107/S160053681202079X (PMC3379310; doi:10.1107/S160053681202079X)
Supplement: Supplementary file 1 [file e-68-o1719-sup1.cif]

##############################################################################
#                                                                            #
# This CIF contains the data in a paper accepted for publication in          #
# Acta Crystallographica Section E. It conforms to the requirements of       #
# Notes for Authors for Acta Crystallographica Section E, and has been       #
# peer reviewed under the auspices of the IUCr Commission on Journals.       #
#                                                                            #
# Full details of the Crystallographic Information File format               #
# are given in the paper "The Crystallographic Information File (CIF):       #
# a New Standard Archive File for Crystallography" by S. R. Hall, F. H.      #
# Allen and I. D. Brown [Acta Cryst. (1991), A47, 655-685].                  #
#                                                                            #
# The current version of the core CIF dictionary is obtainable from          #
# ftp://ftp.iucr.org/pub/cif_core.dic.                                       #
#                                                                            #
# Software is freely available for graphical display of the structure(s)     #
# in this CIF. For information consult the CIF software page                 #
# http://www.iucr.org/resources/cif/software.                                #
#                                                                            #
# This file may be used for bona fide research purposes within the           #
# scientific community so long as proper attribution is given to the journal # 
# article from which it was obtained.                                        #
#                                                                            #
##############################################################################
data_I
_audit_creation_method     SHELXL-97
_chemical_name_systematic
;
2,4-Dioxa-\l^6^-thiatetracyclo[5.3.1.1^5,9^.0^1,5^]dodecane-3,3-dione
;
_chemical_name_common     ?
_chemical_formula_moiety     'C9 H12 O4 S'
_chemical_formula_sum     'C9 H12 O4 S'
_chemical_formula_iupac     'C9 H12 O4 S'
_chemical_formula_weight     216.25
_chemical_melting_point     ?
_symmetry_cell_setting     monoclinic
_symmetry_space_group_name_H-M     'P 21/n'
loop_
    _symmetry_equiv_pos_as_xyz
    'x, y, z'
    '-x+1/2, y+1/2, -z+1/2'
    '-x, -y, -z'
    'x-1/2, -y-1/2, z-1/2'
_cell_length_a     7.6571(3)
_cell_length_b     13.0442(6)
_cell_length_c     9.1755(4)
_cell_angle_alpha     90.00
_cell_angle_beta     95.410(4)
_cell_angle_gamma     90.00
_cell_volume     912.37(7)
_cell_formula_units_Z     4
_cell_measurement_reflns_used     3034
_cell_measurement_theta_min     3.0889
_cell_measurement_theta_max     28.8106
_cell_measurement_temperature     100(2)
_exptl_crystal_description     'Needle'
_exptl_crystal_colour     'Colorless'
_exptl_crystal_size_max     0.05
_exptl_crystal_size_mid     0.03
_exptl_crystal_size_min     0.02
_exptl_crystal_density_diffrn     1.574
_exptl_crystal_density_meas     ?
_exptl_crystal_density_method     'not measured'
_exptl_crystal_F_000     456
_exptl_absorpt_coefficient_mu     0.339
_exptl_absorpt_correction_type     multi-scan
_exptl_absorpt_process_details     '(CrysAlis RED; Oxford Diffraction, 2008)'
_exptl_absorpt_correction_T_min     0.80286
_exptl_absorpt_correction_T_max     1.00000
_exptl_special_details     ?
_diffrn_ambient_temperature     100(2)
_diffrn_radiation_type     MoK\a
_diffrn_radiation_wavelength     0.71073
_diffrn_radiation_source     'SuperNova (Mo) X-ray Source'
_diffrn_radiation_monochromator     'mirror'
_diffrn_measurement_device_type
                            'Oxford Diffraction SuperNova Dual Cu at zero Atlas'
_diffrn_measurement_method     '\w scans'
_diffrn_detector_area_resol_mean     10.4223
_diffrn_reflns_number     5195
_diffrn_reflns_av_R_equivalents     0.0358
_diffrn_reflns_av_sigmaI/netI     0.0340
_diffrn_reflns_theta_min     3.10
_diffrn_reflns_theta_max     25.00
_diffrn_reflns_theta_full     25.00
_diffrn_measured_fraction_theta_max     0.998
_diffrn_measured_fraction_theta_full     0.998
_diffrn_reflns_limit_h_min     -9
_diffrn_reflns_limit_h_max     9
_diffrn_reflns_limit_k_min     -14
_diffrn_reflns_limit_k_max     15
_diffrn_reflns_limit_l_min     -10
_diffrn_reflns_limit_l_max     10
_diffrn_standards_number     ?
_diffrn_standards_interval_count     ?
_diffrn_standards_interval_time     ?
_diffrn_standards_decay_%     ?
_refine_special_details
;
Refinement of <i>F</i>^2^ against ALL reflections. The weighted <i>R</i>-factor
<i>wR</i> and goodness of fit <i>S</i> are based on <i>F</i>^2^, conventional
<i>R</i>-factors <i>R</i> are based on <i>F</i>, with <i>F</i> set to zero for
negative <i>F</i>^2^. The threshold expression of <i>F</i>^2^ >
\s(<i>F</i>^2^) is used only for calculating <i>R</i>-factors(gt) <i>etc</i>.
and is not relevant to the choice of reflections for refinement.
<i>R</i>-factors based on <i>F</i>^2^ are statistically about twice as large
as those based on <i>F</i>, and <i>R</i>- factors based on ALL data will be
even larger.
;
_reflns_number_total     1596
_reflns_number_gt     1389
_reflns_threshold_expression     I>2sigma(I)
_refine_ls_structure_factor_coef     Fsqd
_refine_ls_matrix_type     full
_refine_ls_R_factor_all     0.0424
_refine_ls_R_factor_gt     0.0359
_refine_ls_wR_factor_gt     0.0935
_refine_ls_wR_factor_ref     0.0972
_refine_ls_goodness_of_fit_ref     1.017
_refine_ls_restrained_S_all     1.017
_refine_ls_number_reflns     1596
_refine_ls_number_parameters     127
_refine_ls_number_restraints     0
_refine_ls_hydrogen_treatment     constr
_refine_ls_weighting_scheme     calc
_refine_ls_weighting_details
         'calc w=1/[\s^2^(Fo^2^)+(0.0463P)^2^+0.8407P] where P=(Fo^2^+2Fc^2^)/3'
_atom_sites_solution_hydrogens     geom
_atom_sites_solution_primary     direct
_atom_sites_solution_secondary     difmap
_refine_ls_shift/su_max     0.000
_refine_ls_shift/su_mean     0.000
_refine_diff_density_max     0.304
_refine_diff_density_min     -0.362
_refine_ls_extinction_method     none
_refine_ls_extinction_coef     ?
loop_
    _atom_type_symbol
    _atom_type_description
    _atom_type_scat_dispersion_real
    _atom_type_scat_dispersion_imag
    _atom_type_scat_source
    'C' 'C' 0.0033 0.0016
                         'International Tables Vol C Tables 4.2.6.8 and 6.1.1.4'
    'H' 'H' 0.0000 0.0000
                         'International Tables Vol C Tables 4.2.6.8 and 6.1.1.4'
    'O' 'O' 0.0106 0.0060
                         'International Tables Vol C Tables 4.2.6.8 and 6.1.1.4'
    'S' 'S' 0.1246 0.1234
                         'International Tables Vol C Tables 4.2.6.8 and 6.1.1.4'
_computing_data_collection     'CrysAlis CCD (Oxford Diffraction, 2008)'
_computing_cell_refinement     'CrysAlis RED (Oxford Diffraction, 2008)'
_computing_data_reduction     'CrysAlis RED (Oxford Diffraction, 2008)'
_computing_structure_solution     'SHELXS97 (Sheldrick, 2008)'
_computing_structure_refinement     'SHELXL97 (Sheldrick, 2008)'
_computing_molecular_graphics
          'DIAMOND (Brandenburg, 2006) and Mercury (Macrae <i>et al.</i>, 2006)'
_computing_publication_material
                            'WinGX (Farrugia, 1999) and publCIF (Westrip, 2010)'
loop_
    _atom_site_type_symbol
    _atom_site_label
    _atom_site_fract_x
    _atom_site_fract_y
    _atom_site_fract_z
    _atom_site_U_iso_or_equiv
    _atom_site_adp_type
    _atom_site_calc_flag
    _atom_site_refinement_flags
    _atom_site_occupancy
    _atom_site_symmetry_multiplicity
    _atom_site_disorder_assembly
    _atom_site_disorder_group
    S S1 -0.10031(6) 0.20071(4) 0.77561(6) 0.01630(19) Uani d . 1 1 . .
    O O1 -0.05353(18) 0.13375(11) 0.64114(16) 0.0169(4) Uani d . 1 1 . .
    O O2 0.09088(18) 0.23740(11) 0.83001(17) 0.0175(4) Uani d . 1 1 . .
    O O3 -0.20095(19) 0.28604(12) 0.72290(18) 0.0224(4) Uani d . 1 1 . .
    O O4 -0.16597(19) 0.13680(12) 0.88353(17) 0.0226(4) Uani d . 1 1 . .
    C C1 0.4547(3) 0.01132(17) 0.7302(2) 0.0185(5) Uani d . 1 1 . .
    H H1A 0.5641 0.0202 0.7913 0.022 Uiso calc R 1 1 . .
    H H1B 0.4684 -0.0465 0.6658 0.022 Uiso calc R 1 1 . .
    C C2 0.3060(3) -0.01186(16) 0.8282(2) 0.0177(5) Uani d . 1 1 . .
    H H2 0.3305 -0.0733 0.8881 0.021 Uiso calc R 1 1 . .
    C C3 0.1296(3) -0.01977(16) 0.7334(2) 0.0170(5) Uani d . 1 1 . .
    H H3A 0.1327 -0.0705 0.6564 0.020 Uiso calc R 1 1 . .
    H H3B 0.0330 -0.0344 0.7914 0.020 Uiso calc R 1 1 . .
    C C4 0.1219(3) 0.08940(16) 0.6732(2) 0.0147(5) Uani d . 1 1 . .
    C C5 0.2365(3) 0.09867(17) 0.5474(2) 0.0178(5) Uani d . 1 1 . .
    H H5A 0.2076 0.1589 0.4879 0.021 Uiso calc R 1 1 . .
    H H5B 0.2300 0.0380 0.4860 0.021 Uiso calc R 1 1 . .
    C C6 0.4163(3) 0.10886(17) 0.6370(2) 0.0180(5) Uani d . 1 1 . .
    H H6 0.5104 0.1242 0.5750 0.022 Uiso calc R 1 1 . .
    C C7 0.3780(3) 0.19974(17) 0.7360(3) 0.0181(5) Uani d . 1 1 . .
    H H7A 0.4735 0.2121 0.8111 0.022 Uiso calc R 1 1 . .
    H H7B 0.3524 0.2620 0.6803 0.022 Uiso calc R 1 1 . .
    C C8 0.2171(3) 0.15760(16) 0.7992(2) 0.0153(5) Uani d . 1 1 . .
    C C9 0.2700(3) 0.08211(17) 0.9218(2) 0.0189(5) Uani d . 1 1 . .
    H H9A 0.1757 0.0698 0.9831 0.023 Uiso calc R 1 1 . .
    H H9B 0.3742 0.1043 0.9819 0.023 Uiso calc R 1 1 . .
loop_
    _atom_site_aniso_label
    _atom_site_aniso_U_11
    _atom_site_aniso_U_22
    _atom_site_aniso_U_33
    _atom_site_aniso_U_12
    _atom_site_aniso_U_13
    _atom_site_aniso_U_23
    S1 0.0148(3) 0.0156(3) 0.0191(3) 0.0000(2) 0.0042(2) -0.0004(2)
    O1 0.0144(7) 0.0174(8) 0.0187(8) 0.0018(6) 0.0006(6) -0.0029(6)
    O2 0.0150(7) 0.0138(8) 0.0239(9) 0.0009(6) 0.0027(6) -0.0052(7)
    O3 0.0209(8) 0.0200(9) 0.0269(10) 0.0054(7) 0.0048(7) 0.0023(7)
    O4 0.0223(8) 0.0237(9) 0.0229(9) -0.0025(7) 0.0076(6) 0.0031(7)
    C1 0.0188(11) 0.0159(11) 0.0210(12) 0.0020(9) 0.0026(9) -0.0014(9)
    C2 0.0210(11) 0.0120(11) 0.0196(12) 0.0014(9) 0.0005(9) 0.0040(9)
    C3 0.0184(11) 0.0132(11) 0.0196(12) -0.0017(9) 0.0037(8) -0.0004(9)
    C4 0.0116(10) 0.0132(11) 0.0191(12) -0.0001(9) -0.0001(8) -0.0010(9)
    C5 0.0209(11) 0.0169(11) 0.0159(12) 0.0022(9) 0.0036(9) 0.0005(9)
    C6 0.0165(10) 0.0161(11) 0.0225(12) -0.0006(9) 0.0075(9) 0.0004(9)
    C7 0.0156(11) 0.0155(12) 0.0236(13) -0.0016(9) 0.0037(9) -0.0011(9)
    C8 0.0148(10) 0.0124(11) 0.0189(12) 0.0007(9) 0.0037(8) -0.0035(9)
    C9 0.0185(10) 0.0222(12) 0.0158(12) 0.0001(10) 0.0007(8) 0.0006(10)
_geom_special_details
;
All e.s.d.'s (except the e.s.d. in the dihedral angle between two l.s. planes)
are estimated using the full covariance matrix. The cell e.s.d.'s are taken
into account individually in the estimation of e.s.d.'s in distances, angles
and torsion angles; correlations between e.s.d.'s in cell parameters are only
used when they are defined by crystal symmetry. An approximate (isotropic)
treatment of cell e.s.d.'s is used for estimating e.s.d.'s involving l.s.
planes.
;
loop_
    _geom_bond_atom_site_label_1
    _geom_bond_atom_site_label_2
    _geom_bond_site_symmetry_2
    _geom_bond_distance
    _geom_bond_publ_flag
    S1 O3 . 1.4129(16) ?
    S1 O4 . 1.4221(16) ?
    S1 O2 . 1.5759(15) ?
    S1 O1 . 1.5801(15) ?
    O1 C4 . 1.466(2) ?
    O2 C8 . 1.466(2) ?
    C1 C6 . 1.546(3) ?
    C1 C2 . 1.546(3) ?
    C1 H1A . 0.9700 ?
    C1 H1B . 0.9700 ?
    C2 C9 . 1.536(3) ?
    C2 C3 . 1.540(3) ?
    C2 H2 . 0.9800 ?
    C3 C4 . 1.526(3) ?
    C3 H3A . 0.9700 ?
    C3 H3B . 0.9700 ?
    C4 C5 . 1.520(3) ?
    C4 C8 . 1.581(3) ?
    C5 C6 . 1.541(3) ?
    C5 H5A . 0.9700 ?
    C5 H5B . 0.9700 ?
    C6 C7 . 1.538(3) ?
    C6 H6 . 0.9800 ?
    C7 C8 . 1.514(3) ?
    C7 H7A . 0.9700 ?
    C7 H7B . 0.9700 ?
    C8 C9 . 1.521(3) ?
    C9 H9A . 0.9700 ?
    C9 H9B . 0.9700 ?
loop_
    _geom_angle_atom_site_label_1
    _geom_angle_atom_site_label_2
    _geom_angle_atom_site_label_3
    _geom_angle_site_symmetry_1
    _geom_angle_site_symmetry_3
    _geom_angle
    _geom_angle_publ_flag
    O3 S1 O4 . . 118.88(9) ?
    O3 S1 O2 . . 109.24(9) ?
    O4 S1 O2 . . 109.66(9) ?
    O3 S1 O1 . . 108.94(9) ?
    O4 S1 O1 . . 109.92(9) ?
    O2 S1 O1 . . 98.22(8) ?
    C4 O1 S1 . . 109.39(12) ?
    C8 O2 S1 . . 109.44(12) ?
    C6 C1 C2 . . 111.76(17) ?
    C6 C1 H1A . . 109.3 ?
    C2 C1 H1A . . 109.3 ?
    C6 C1 H1B . . 109.3 ?
    C2 C1 H1B . . 109.3 ?
    H1A C1 H1B . . 107.9 ?
    C9 C2 C3 . . 100.12(16) ?
    C9 C2 C1 . . 110.47(17) ?
    C3 C2 C1 . . 109.83(18) ?
    C9 C2 H2 . . 111.9 ?
    C3 C2 H2 . . 111.9 ?
    C1 C2 H2 . . 111.9 ?
    C4 C3 C2 . . 98.27(16) ?
    C4 C3 H3A . . 112.1 ?
    C2 C3 H3A . . 112.1 ?
    C4 C3 H3B . . 112.1 ?
    C2 C3 H3B . . 112.1 ?
    H3A C3 H3B . . 109.8 ?
    O1 C4 C5 . . 113.56(17) ?
    O1 C4 C3 . . 116.37(16) ?
    C5 C4 C3 . . 110.08(18) ?
    O1 C4 C8 . . 105.98(16) ?
    C5 C4 C8 . . 104.54(16) ?
    C3 C4 C8 . . 105.15(17) ?
    C4 C5 C6 . . 98.78(17) ?
    C4 C5 H5A . . 112.0 ?
    C6 C5 H5A . . 112.0 ?
    C4 C5 H5B . . 112.0 ?
    C6 C5 H5B . . 112.0 ?
    H5A C5 H5B . . 109.7 ?
    C7 C6 C5 . . 99.84(16) ?
    C7 C6 C1 . . 110.17(18) ?
    C5 C6 C1 . . 109.73(18) ?
    C7 C6 H6 . . 112.2 ?
    C5 C6 H6 . . 112.2 ?
    C1 C6 H6 . . 112.2 ?
    C8 C7 C6 . . 98.85(17) ?
    C8 C7 H7A . . 112.0 ?
    C6 C7 H7A . . 112.0 ?
    C8 C7 H7B . . 112.0 ?
    C6 C7 H7B . . 112.0 ?
    H7A C7 H7B . . 109.7 ?
    O2 C8 C7 . . 113.03(17) ?
    O2 C8 C9 . . 116.85(17) ?
    C7 C8 C9 . . 110.41(17) ?
    O2 C8 C4 . . 105.88(15) ?
    C7 C8 C4 . . 105.08(17) ?
    C9 C8 C4 . . 104.40(16) ?
    C8 C9 C2 . . 98.76(17) ?
    C8 C9 H9A . . 112.0 ?
    C2 C9 H9A . . 112.0 ?
    C8 C9 H9B . . 112.0 ?
    C2 C9 H9B . . 112.0 ?
    H9A C9 H9B . . 109.7 ?
data_global
_journal_date_recd_electronic     2012-04-05
_journal_date_accepted     2012-05-08
_journal_name_full     'Acta Crystallographica, Section E'
_journal_year     2012
_journal_volume     68
_journal_issue      6
_journal_page_first     o1719
_journal_page_last     o1719
_journal_paper_category     QO
_journal_paper_doi     10.1107/S160053681202079X
_journal_coeditor_code     ZJ2070
_publ_contact_author_name     'Savvas Ioannou'
_publ_contact_author_address
;
Chemistry Department
University of Cyprus
Nicosia 1678
Cyprus
;
_publ_contact_author_email     'ioannou.savvas@ucy.ac.cy'
_publ_contact_author_fax     '+357 2289 2801'
_publ_contact_author_phone     '+357 2289 2796'
_publ_section_title
;
2,4-Dioxa-\l^6^-thiatetracyclo[5.3.1.1^5,9^.0^1,5^]dodecane-3,3-dione
;
loop_
    _publ_author_name
    _publ_author_footnote
    _publ_author_address
    'Ioannou, Savvas' .
;
Chemistry Department
University of Cyprus
Nicosia 1678
Cyprus
;
    'Moushi, Eleni' .
;
Chemistry Department
University of Cyprus
Nicosia 1678
Cyprus
;
