# Supplementary material for: 2,4-Dioxa-λ6-thia­tetra­cyclo­[5.3.1.15,9.01,5]dodecane-3,3-dione
Source: Acta Crystallogr Sect E Struct Rep Online. 2012 May 16;68(Pt 6):o1719. doi: 10.1107/S160053681202079X (PMC3379310; doi:10.1107/S160053681202079X)
Supplement: Supplementary file 3 [file e-68-o1719-Isup3.hkl]

# 
# h,k,l, Fc-squared, Fo-squared, sigma(Fo-squared) and status flag 
# 
data_I
_shelx_title ' SO4_3 in P2(1)/n' 
_shelx_refln_list_code          4 
_shelx_F_calc_maximum      164.41 
_exptl_crystal_F_000       456.00 
_reflns_d_resolution_high  0.8409 
 
loop_ 
 _symmetry_equiv_pos_as_xyz 
 'x, y, z' 
 '-x+1/2, y+1/2, -z+1/2' 
 '-x, -y, -z' 
 'x-1/2, -y-1/2, z-1/2' 
 
_cell_length_a     7.6571 
_cell_length_b    13.0442 
_cell_length_c     9.1755 
_cell_angle_alpha  90.000 
_cell_angle_beta   95.410 
_cell_angle_gamma  90.000 
 
_shelx_F_squared_multiplier     1.000 
 
loop_ 
 _refln_index_h 
 _refln_index_k 
 _refln_index_l 
 _refln_F_squared_calc 
 _refln_F_squared_meas 
 _refln_F_squared_sigma 
 _refln_observed_status 
   2   0   0      588.04      625.25     17.40 o 
   4   0   0     1878.85     1963.09     23.11 o 
   6   0   0     1472.62     1460.18     29.21 o 
   8   0   0        9.77       11.41      4.26 o 
   1   1   0      398.68      432.32      9.67 o 
   2   1   0     6868.53     6706.09     30.27 o 
   3   1   0      693.08      722.36      6.87 o 
   4   1   0       73.97       67.76      2.76 o 
   5   1   0      344.30      337.85      7.31 o 
   6   1   0       39.48       36.79      2.74 o 
   7   1   0      106.38      106.27      6.81 o 
   8   1   0       58.67       66.00      5.83 o 
   9   1   0       39.50       47.33      6.30 o 
   0   2   0      943.21      967.33     20.74 o 
   1   2   0     1930.91     1925.09     46.55 o 
   2   2   0       78.57       64.61      2.01 o 
   3   2   0     2501.33     2549.66     28.26 o 
   4   2   0     1143.45     1102.90     15.56 o 
   5   2   0      159.08      139.75      4.50 o 
   6   2   0      496.94      496.72     10.15 o 
   7   2   0      196.45      179.99      8.78 o 
   8   2   0        3.48        3.49      5.64 o 
   1   3   0     3856.30     3678.18     36.37 o 
   2   3   0       55.49       40.59      1.77 o 
   3   3   0       42.89       41.57      2.39 o 
   4   3   0      551.67      600.37     19.40 o 
   5   3   0       17.56       12.92      1.04 o 
   6   3   0      124.50      192.64      9.09 o 
   7   3   0      417.23      412.22     13.04 o 
   8   3   0      105.56      100.27     10.77 o 
   0   4   0       10.53        5.02      1.10 o 
   1   4   0      219.05      186.17      5.09 o 
   2   4   0      281.66      295.74      6.58 o 
   3   4   0      930.56      871.13      9.39 o 
   4   4   0      389.72      379.07      7.11 o 
   5   4   0      107.03       99.13      4.33 o 
   6   4   0        6.38        5.48      1.48 o 
   7   4   0      527.63      544.20     14.68 o 
   8   4   0        0.35       27.17      5.20 o 
   1   5   0       35.66       26.45      1.98 o 
   2   5   0      899.68      965.34     49.53 o 
   3   5   0       51.96       65.11      3.01 o 
   4   5   0      413.86      405.42     12.20 o 
   5   5   0     1997.18     2063.64     24.06 o 
   6   5   0       18.66       20.11      2.57 o 
   7   5   0       38.77       35.48      5.09 o 
   8   5   0       24.35       22.20      5.77 o 
   0   6   0       27.93       42.35      6.11 o 
   1   6   0        0.44        1.44      0.66 o 
   2   6   0       64.65       65.45      5.21 o 
   3   6   0      308.76      310.57     13.25 o 
   4   6   0        0.81        0.99      0.68 o 
   5   6   0        1.86        2.22      0.81 o 
   6   6   0      200.83      198.97     15.47 o 
   7   6   0     1021.52      966.87     35.52 o 
   8   6   0       92.17      105.90     17.27 o 
   1   7   0       89.81       77.57      3.79 o 
   2   7   0      793.67      830.52     19.33 o 
   3   7   0      184.57      200.28      6.23 o 
   4   7   0      306.62      294.44      7.37 o 
   5   7   0     1291.82     1230.66     37.07 o 
   6   7   0      611.42      559.09     26.84 o 
   7   7   0        3.48        4.26      4.36 o 
   8   7   0       57.78       48.48      9.01 o 
   0   8   0      348.45      374.76     10.24 o 
   1   8   0     1562.86     1619.86     18.60 o 
   2   8   0      100.08       97.14      8.82 o 
   3   8   0        8.43        9.65      2.80 o 
   4   8   0      129.23      151.44      7.12 o 
   5   8   0        7.59        7.75      4.03 o 
   6   8   0       78.73       92.72     11.69 o 
   7   8   0        2.78        0.00      4.19 o 
   1   9   0        1.86        1.38      1.54 o 
   2   9   0      321.95      313.47     13.52 o 
   3   9   0       19.85       63.92      6.59 o 
   4   9   0       29.71       28.82      3.37 o 
   5   9   0      561.25      515.99     29.01 o 
   6   9   0       59.09       63.78     10.71 o 
   7   9   0       82.11       86.23     12.06 o 
   0  10   0     2108.69     2163.38     36.68 o 
   1  10   0      271.85      260.75      8.47 o 
   2  10   0        0.27        4.81      2.64 o 
   3  10   0        8.20       10.76      3.42 o 
   4  10   0      463.08      471.63     15.82 o 
   5  10   0       31.24       28.09      6.85 o 
   6  10   0      358.73      361.52     23.81 o 
   1  11   0      220.64      227.74      8.50 o 
   2  11   0     2433.35     2412.95     41.13 o 
   3  11   0        5.86        7.15      3.41 o 
   4  11   0      401.42      409.31     23.33 o 
   5  11   0       24.81       35.35      7.71 o 
   6  11   0      175.48      180.22     17.55 o 
   0  12   0      201.96      217.08     12.65 o 
   1  12   0       50.41       49.24      6.01 o 
   2  12   0      185.30      177.22     11.81 o 
   3  12   0        5.16       10.92      3.88 o 
   4  12   0      336.18      368.98     22.99 o 
   5  12   0       32.48       28.50      8.36 o 
   1  13   0        6.35        5.06      5.57 o 
   2  13   0      843.70      817.65     25.99 o 
   3  13   0        1.62        2.71      3.19 o 
   4  13   0       11.42       10.48      5.11 o 
   0  14   0      382.20      337.83     35.96 o 
   1  14   0      448.76      424.30     28.32 o 
   2  14   0       20.70       13.15      6.97 o 
   3  14   0      264.15      266.95     27.04 o 
   1  15   0       82.09       69.27     12.66 o 
   2  15   0        7.88       14.21     12.45 o 
  -9   0   1      296.74      273.47     18.17 o 
  -7   0   1       80.81       68.94      8.04 o 
  -5   0   1      359.25      345.42     17.60 o 
  -3   0   1       14.24       27.62      2.00 o 
  -1   0   1     1102.20     1104.73     14.56 o 
   1   0   1     3137.51     2989.23     43.26 o 
   3   0   1        0.43        4.30      1.25 o 
   5   0   1      233.18      257.87     12.90 o 
   7   0   1        3.96        5.05      2.05 o 
  -9   1   1      140.57      144.99      9.42 o 
  -8   1   1       10.07        3.02      3.37 o 
  -7   1   1      372.12      356.17     12.15 o 
  -6   1   1      731.37      718.41     12.76 o 
  -5   1   1        0.14        0.88      0.69 o 
  -4   1   1      265.49      283.65      6.72 o 
  -3   1   1     1133.16     1110.26     18.68 o 
  -2   1   1       13.36       17.54      1.54 o 
  -1   1   1     4015.72     3921.75     27.78 o 
   1   1   1     7286.49     7269.95     57.73 o 
   2   1   1     2760.42     2836.18     18.21 o 
   3   1   1     1533.13     1647.20     12.91 o 
   4   1   1      395.21      396.12      7.76 o 
   5   1   1      749.55      757.49     11.79 o 
   6   1   1       22.98       23.50      2.64 o 
   7   1   1      651.95      617.19     15.90 o 
   8   1   1        5.61        7.05      2.15 o 
  -9   2   1        1.25        0.00      3.09 o 
  -8   2   1       41.34       42.56      5.47 o 
  -7   2   1       42.98       45.20      4.50 o 
  -6   2   1      390.11      396.12     12.14 o 
  -5   2   1       29.60       33.94      3.01 o 
  -4   2   1       14.42       19.58      2.02 o 
  -3   2   1       39.03       65.55      3.24 o 
  -2   2   1       17.32       12.24      1.22 o 
  -1   2   1     8051.58     7954.80     62.76 o 
   0   2   1    17749.55    16614.82    202.69 o 
   1   2   1     2235.59     2231.80     20.55 o 
   2   2   1      536.49      533.61      7.08 o 
   3   2   1     1064.83     1081.58      9.19 o 
   4   2   1     2486.06     2592.82     18.19 o 
   5   2   1       40.02       38.37      2.63 o 
   6   2   1      770.19      748.13     13.52 o 
   7   2   1        3.41        0.95      1.72 o 
   8   2   1       11.27        8.00      2.59 o 
  -8   3   1        8.80        7.23      3.47 o 
  -7   3   1      480.94      465.52     14.05 o 
  -6   3   1     1021.26     1048.74     19.68 o 
  -5   3   1      542.78      561.82     11.67 o 
  -4   3   1      594.81      607.66     13.53 o 
  -3   3   1        1.84        0.29      0.89 o 
  -2   3   1     1579.11     1488.14     24.72 o 
  -1   3   1     2687.08     2806.13     77.12 o 
   0   3   1        3.92        4.58      0.85 o 
   1   3   1       79.88       58.91      3.39 o 
   2   3   1     3617.41     3596.35     36.31 o 
   3   3   1      105.86       98.45      2.74 o 
   4   3   1     1946.18     1976.83     14.93 o 
   5   3   1      207.68      206.40      5.55 o 
   6   3   1     1632.92     1674.17     18.91 o 
   7   3   1      194.88      197.69      9.02 o 
   8   3   1       63.39       62.67      7.02 o 
  -8   4   1       38.48       47.95      6.09 o 
  -7   4   1      567.02      540.22     14.87 o 
  -6   4   1      165.79      161.50      6.82 o 
  -5   4   1      103.84       98.04      4.83 o 
  -4   4   1     1276.59     1251.04     18.57 o 
  -3   4   1      269.42      324.18     11.69 o 
  -2   4   1      320.25      315.37      5.43 o 
  -1   4   1        3.24        2.30      0.56 o 
   0   4   1     3212.17     3028.54     40.24 o 
   1   4   1      387.14      405.96      7.49 o 
   2   4   1      664.51      701.57     19.19 o 
   3   4   1     2097.30     2248.09     29.49 o 
   4   4   1     1244.11     1167.04     14.30 o 
   5   4   1      128.52      112.88      3.57 o 
   6   4   1      449.51      465.56     12.33 o 
   7   4   1      151.53      124.57      6.98 o 
   8   4   1      134.13      126.44     10.01 o 
  -8   5   1      134.38      136.43     10.52 o 
  -7   5   1       28.04       33.92     10.96 o 
  -6   5   1     1232.85     1186.53     17.74 o 
  -5   5   1      425.64      426.47     10.41 o 
  -4   5   1      367.37      350.28      8.73 o 
  -3   5   1        0.00        0.00      1.12 o 
  -2   5   1     1134.83     1083.65     19.70 o 
  -1   5   1       19.57       14.93      1.09 o 
   0   5   1     1092.58     1143.77     11.76 o 
   1   5   1      599.44      633.82      8.83 o 
   2   5   1      337.59      302.26      4.94 o 
   3   5   1        3.00        1.76      0.77 o 
   4   5   1      611.68      599.49      8.30 o 
   5   5   1        9.66       11.04      1.40 o 
   6   5   1      103.24      101.57      5.50 o 
   7   5   1        0.83        3.44      2.30 o 
   8   5   1       89.53       97.81      8.87 o 
  -8   6   1      405.83      513.51     42.60 o 
  -7   6   1      246.24      253.15     18.45 o 
  -6   6   1      764.18      766.28     22.85 o 
  -5   6   1       59.65       61.32      6.55 o 
  -4   6   1     2072.32     2104.88     43.72 o 
  -3   6   1      309.92      310.33     13.53 o 
  -2   6   1      916.88      954.34     25.25 o 
  -1   6   1       11.65        6.85      0.87 o 
   0   6   1      168.82      217.31      5.59 o 
   1   6   1      114.24      105.81      3.97 o 
   2   6   1      735.30      760.39      8.20 o 
   3   6   1     1369.57     1452.81     15.77 o 
   4   6   1      100.06       92.57      4.08 o 
   5   6   1       66.67       64.79      3.48 o 
   6   6   1      326.00      302.06     18.76 o 
   7   6   1      280.81      266.73     18.72 o 
   8   6   1      111.86      115.12     13.18 o 
  -8   7   1      341.75      379.52     24.58 o 
  -7   7   1      189.33      184.85     12.45 o 
  -6   7   1     1538.03     1504.88     36.58 o 
  -5   7   1        0.95        0.00      2.11 o 
  -4   7   1      277.46      251.46      7.65 o 
  -3   7   1       80.54       72.18      5.75 o 
  -2   7   1      162.07      153.66      7.01 o 
  -1   7   1       42.29       46.85      2.44 o 
   0   7   1       85.38       79.79      3.68 o 
   1   7   1      157.28      171.15      6.05 o 
   2   7   1      205.27      202.53      8.86 o 
   3   7   1       20.94       30.45      2.46 o 
   4   7   1       52.58       44.72      3.84 o 
   5   7   1       16.78        9.37      2.55 o 
   6   7   1      217.18      189.88     15.48 o 
   7   7   1       77.95       88.98     12.14 o 
  -7   8   1      258.56      214.07     13.65 o 
  -6   8   1      629.07      586.79     27.11 o 
  -5   8   1       14.10       25.69      4.55 o 
  -4   8   1      930.81      914.03     20.09 o 
  -3   8   1     1015.44     1026.16     22.83 o 
  -2   8   1      155.76      160.96      9.24 o 
  -1   8   1      255.45      262.62      7.58 o 
   0   8   1      711.93      689.69     11.38 o 
   1   8   1      385.97      396.04      9.85 o 
   2   8   1      385.43      357.99      5.81 o 
   3   8   1      286.06      303.53     12.98 o 
   4   8   1     1473.25     1478.58     29.07 o 
   5   8   1       13.14       23.31      6.13 o 
   6   8   1      150.70      150.15     14.50 o 
   7   8   1      154.54      152.86     15.31 o 
  -7   9   1      147.86      147.37     15.67 o 
  -6   9   1       97.58      100.47      8.99 o 
  -5   9   1      831.30      866.90     24.17 o 
  -4   9   1       24.23       22.53      3.71 o 
  -3   9   1      463.07      435.83     16.06 o 
  -2   9   1      112.26      102.29      7.84 o 
  -1   9   1      155.71      150.67      5.09 o 
   0   9   1       19.49       19.78      2.56 o 
   1   9   1       96.20      103.90      5.35 o 
   2   9   1       86.60       68.59      3.34 o 
   3   9   1      160.51      175.18      6.86 o 
   4   9   1      219.12      213.65     11.75 o 
   5   9   1      201.88      210.90     16.70 o 
   6   9   1        0.93        0.00      4.22 o 
   7   9   1       11.45       11.18      7.46 o 
  -6  10   1        5.64        5.58      4.94 o 
  -5  10   1       56.38       59.16      6.62 o 
  -4  10   1       43.82       40.89      7.83 o 
  -3  10   1      387.64      409.68     16.52 o 
  -2  10   1     1006.47     1018.63     25.63 o 
  -1  10   1       41.33       40.09      2.77 o 
   0  10   1        0.27        1.43      1.55 o 
   1  10   1       31.23       28.44      3.16 o 
   2  10   1      310.12      302.42      7.96 o 
   3  10   1       16.29       14.36      3.52 o 
   4  10   1      131.92      138.27     10.08 o 
   5  10   1      145.39      162.97     16.19 o 
   6  10   1       81.50       79.04     11.26 o 
  -6  11   1       16.84       24.75      7.29 o 
  -5  11   1       87.37      108.09     12.92 o 
  -4  11   1       70.80       66.41     13.28 o 
  -3  11   1       68.85       74.60      7.70 o 
  -2  11   1      144.48      139.70     10.09 o 
  -1  11   1      135.23      117.06      8.59 o 
   0  11   1       46.03       51.38      4.30 o 
   1  11   1      194.78      206.76      8.20 o 
   2  11   1        5.79        0.57      2.24 o 
   3  11   1       19.24       15.74      3.96 o 
   4  11   1       22.56       11.51      4.39 o 
   5  11   1        9.61        6.99      3.48 o 
   6  11   1       27.02       37.12     28.94 o 
  -5  12   1       45.55       55.55      9.68 o 
  -4  12   1      128.53      121.01     16.31 o 
  -3  12   1       41.28       52.30      6.80 o 
  -2  12   1       60.72       61.61      7.12 o 
  -1  12   1     1368.13     1340.84     30.90 o 
   0  12   1       22.86       19.81      3.85 o 
   1  12   1      989.85     1006.26     26.13 o 
   2  12   1       77.76       77.70      7.90 o 
   3  12   1      553.85      553.68     21.32 o 
   4  12   1        0.47        0.45      3.36 o 
   5  12   1       37.27       49.89      9.28 o 
  -4  13   1       60.66       59.34     11.79 o 
  -3  13   1        9.26        2.36      3.54 o 
  -2  13   1     1052.92     1026.33     29.56 o 
  -1  13   1      481.11      470.68     19.09 o 
   0  13   1      124.39      130.16     15.20 o 
   1  13   1      252.40      286.60     14.61 o 
   2  13   1      420.44      438.25     19.17 o 
   3  13   1        0.25        4.12      3.50 o 
   4  13   1      259.53      290.28     24.61 o 
  -3  14   1       56.52       75.13     10.85 o 
  -2  14   1        2.76        4.88      3.41 o 
  -1  14   1       54.33       57.57     10.87 o 
   0  14   1      255.39      261.75     23.53 o 
   1  14   1      219.63      208.90     20.43 o 
   2  14   1       67.10       82.86      8.83 o 
   3  14   1      179.79      160.57     15.23 o 
  -2  15   1      626.21      642.49     56.14 o 
  -1  15   1        3.31        0.00      4.99 o 
   0  15   1       50.38       53.38     12.88 o 
   1  15   1        0.03        5.30      4.47 o 
   2  15   1     1606.82     1660.74     58.68 o 
  -8   0   2        0.16        0.00      2.87 o 
  -6   0   2       11.29       17.21      3.16 o 
  -4   0   2       25.44       16.89      2.10 o 
  -2   0   2      791.57      796.47     17.60 o 
   0   0   2    27030.63    25475.76    112.37 o 
   2   0   2     1352.73     1259.90     31.23 o 
   4   0   2     8976.47     9155.25     66.09 o 
   6   0   2     1162.89     1175.97     28.32 o 
   8   0   2       16.98       24.84      5.14 o 
  -9   1   2       81.36       69.42      6.67 o 
  -8   1   2      125.27      141.50     10.38 o 
  -7   1   2      220.50      225.71      9.81 o 
  -6   1   2      175.64      174.96      6.03 o 
  -5   1   2       15.47        8.85      1.09 o 
  -4   1   2       61.01       55.88      2.57 o 
  -3   1   2     1333.27     1403.62     19.50 o 
  -2   1   2     1533.29     1474.36     25.13 o 
  -1   1   2        0.72        0.36      0.69 o 
   0   1   2      292.79      272.15      6.24 o 
   1   1   2      214.23      196.61      3.54 o 
   2   1   2     4246.56     4145.27     50.79 o 
   3   1   2      123.48      156.79      4.00 o 
   4   1   2      423.05      396.27      8.79 o 
   5   1   2     1187.04     1197.41     16.80 o 
   6   1   2       56.11       48.55      3.76 o 
   7   1   2       11.07        8.91      1.98 o 
   8   1   2      258.02      285.36     12.01 o 
  -8   2   2        0.10        0.32      1.90 o 
  -7   2   2      148.60      158.31      8.52 o 
  -6   2   2      352.57      351.88     10.54 o 
  -5   2   2       82.15       77.84      4.61 o 
  -4   2   2      989.84      949.17     35.78 o 
  -3   2   2      530.45      596.19      8.31 o 
  -2   2   2       33.16       38.97      1.69 o 
  -1   2   2      459.22      417.72      6.62 o 
   0   2   2     3387.49     3220.73     22.24 o 
   1   2   2        3.82        0.93      0.68 o 
   2   2   2     2126.95     2368.80     39.70 o 
   3   2   2     1377.26     1371.74     14.13 o 
   4   2   2        7.15        5.25      1.17 o 
   5   2   2      108.11      115.21      5.34 o 
   6   2   2      786.42      744.31     14.07 o 
   7   2   2      165.83      177.48      8.59 o 
   8   2   2      127.99      127.95      8.85 o 
  -8   3   2      155.97      136.08     12.48 o 
  -7   3   2      180.43      171.75      7.94 o 
  -6   3   2      968.00      927.70     16.96 o 
  -5   3   2       50.47       53.51      3.76 o 
  -4   3   2      727.32      826.03     14.39 o 
  -3   3   2      419.05      451.05      6.81 o 
  -2   3   2     5208.49     5136.14     78.08 o 
  -1   3   2       11.76        3.88      0.98 o 
   0   3   2     1922.92     1924.04     17.04 o 
   1   3   2     3222.54     3224.44     27.80 o 
   2   3   2       76.12       97.68      2.84 o 
   3   3   2       13.56       10.41      1.81 o 
   4   3   2       89.19       84.16      3.26 o 
   5   3   2     1042.59     1059.88     13.65 o 
   6   3   2      178.51      161.43      6.30 o 
   7   3   2      360.39      323.70     11.39 o 
   8   3   2      119.27      103.15      8.85 o 
  -8   4   2       23.79       27.86      8.88 o 
  -7   4   2      342.81      341.60     11.06 o 
  -6   4   2      370.73      360.34     10.43 o 
  -5   4   2       32.07       24.90      2.65 o 
  -4   4   2      753.73      753.60     14.17 o 
  -3   4   2      632.50      611.24      9.95 o 
  -2   4   2       55.34       65.20      2.58 o 
  -1   4   2      147.52      190.69      4.44 o 
   0   4   2     6456.10     6789.37     83.47 o 
   1   4   2     2184.17     2375.36     38.38 o 
   2   4   2      175.95      198.65      5.13 o 
   3   4   2     3756.79     3838.75     32.40 o 
   4   4   2       48.08       51.97      2.49 o 
   5   4   2        4.58        4.45      1.12 o 
   6   4   2       10.11        7.89      1.68 o 
   7   4   2       77.46       89.74     10.82 o 
   8   4   2        0.03        0.00      2.69 o 
  -8   5   2        0.00        0.00      3.59 o 
  -7   5   2        3.73        2.17      4.29 o 
  -6   5   2      222.03      214.14      7.94 o 
  -5   5   2     1829.64     1864.51     23.64 o 
  -4   5   2      173.00      184.04      7.42 o 
  -3   5   2        5.31        0.47      0.45 o 
  -2   5   2     1570.12     1682.68     28.85 o 
  -1   5   2      305.48      287.83      4.99 o 
   0   5   2       75.48       70.25      3.41 o 
   1   5   2       20.65       51.64      4.02 o 
   2   5   2      798.51      849.23     11.68 o 
   3   5   2        0.17        0.77      1.05 o 
   4   5   2      188.08      220.05      5.37 o 
   5   5   2      587.98      600.09     11.82 o 
   6   5   2      489.86      499.50     14.29 o 
   7   5   2        5.96        9.38      5.16 o 
   8   5   2        4.39       12.18      4.88 o 
  -8   6   2       23.14       25.63      6.17 o 
  -7   6   2      726.38      730.99     32.44 o 
  -6   6   2        1.29        1.27      2.81 o 
  -5   6   2      294.92      288.93      9.86 o 
  -4   6   2       26.69       27.63      2.21 o 
  -3   6   2      964.70      932.90     20.41 o 
  -2   6   2      522.53      561.28     10.08 o 
  -1   6   2      507.77      466.71      7.01 o 
   0   6   2     1526.26     1460.86     69.53 o 
   1   6   2      181.29      182.44      8.43 o 
   2   6   2        0.36        0.00      1.17 o 
   3   6   2      503.10      460.77     10.62 o 
   4   6   2      108.39      104.40      5.79 o 
   5   6   2       13.25       16.66      4.49 o 
   6   6   2      123.53      125.96     15.67 o 
   7   6   2       85.60       99.06     11.76 o 
   8   6   2        0.30        5.64      4.18 o 
  -8   7   2        6.68       10.31      3.74 o 
  -7   7   2        5.17        2.20      2.71 o 
  -6   7   2      849.79      764.04     24.00 o 
  -5   7   2     1141.92     1143.85     27.50 o 
  -4   7   2      227.76      203.70      7.64 o 
  -3   7   2        3.52        1.91      0.99 o 
  -2   7   2     1623.42     1598.65     19.48 o 
  -1   7   2      170.10      150.94      4.26 o 
   0   7   2      212.19      245.75      5.62 o 
   1   7   2      662.92      660.71     12.69 o 
   2   7   2      779.11      849.04     12.66 o 
   3   7   2      195.94      209.29      8.48 o 
   4   7   2      341.10      349.83     14.74 o 
   5   7   2      255.00      252.02     15.56 o 
   6   7   2      114.56      121.49     12.40 o 
   7   7   2       34.47       41.64      8.21 o 
  -7   8   2      217.90      191.27     13.16 o 
  -6   8   2       73.16       68.17      7.62 o 
  -5   8   2        5.02        2.34      2.41 o 
  -4   8   2     2367.47     2281.62     30.51 o 
  -3   8   2      174.28      171.53      7.76 o 
  -2   8   2      256.66      233.15      7.12 o 
  -1   8   2      101.62      109.29      3.85 o 
   0   8   2       98.90       78.58      3.59 o 
   1   8   2       86.90       95.27      5.17 o 
   2   8   2      229.63      254.30      7.69 o 
   3   8   2      235.96      251.30      5.23 o 
   4   8   2      145.48      125.06      8.87 o 
   5   8   2      900.02      935.58     39.01 o 
   6   8   2       68.23       78.93     10.59 o 
   7   8   2       13.85       10.29      5.09 o 
  -7   9   2      221.29      189.79     24.18 o 
  -6   9   2      246.94      227.87     13.85 o 
  -5   9   2      626.11      601.35     20.99 o 
  -4   9   2      266.95      275.25     18.42 o 
  -3   9   2       25.43       20.43      5.10 o 
  -2   9   2     1422.17     1430.35     18.38 o 
  -1   9   2       51.58       42.93      2.57 o 
   0   9   2        8.36        7.21      1.31 o 
   1   9   2      140.78      149.64      6.77 o 
   2   9   2      257.40      254.83      6.11 o 
   3   9   2        1.84        0.06      2.24 o 
   4   9   2       48.95       41.33      5.57 o 
   5   9   2      377.75      345.19     30.16 o 
   6   9   2        0.03        2.04      9.34 o 
   7   9   2        4.82        7.03     10.97 o 
  -6  10   2       50.04       47.93      6.70 o 
  -5  10   2       89.31       95.34      8.70 o 
  -4  10   2     1224.81     1279.68     40.94 o 
  -3  10   2      134.79      131.43      9.48 o 
  -2  10   2        0.51        0.00      1.97 o 
  -1  10   2       66.32       54.43      3.95 o 
   0  10   2     1190.10     1182.25     15.33 o 
   1  10   2      106.34      103.13      5.95 o 
   2  10   2      664.56      684.94     13.87 o 
   3  10   2      436.91      438.07     17.73 o 
   4  10   2      570.81      563.33     20.66 o 
   5  10   2       53.40       46.86      8.50 o 
   6  10   2       27.98       28.72      8.97 o 
  -6  11   2       15.60        9.59      5.09 o 
  -5  11   2      176.95      178.22     17.13 o 
  -4  11   2        6.58       11.28      5.43 o 
  -3  11   2      875.67      870.48     25.34 o 
  -2  11   2     2307.96     2242.20     40.49 o 
  -1  11   2        1.37        3.80      2.54 o 
   0  11   2      316.26      304.45     10.45 o 
   1  11   2        0.50        1.13      1.40 o 
   2  11   2     1076.02     1067.27     27.55 o 
   3  11   2      184.56      176.70     11.97 o 
   4  11   2      313.57      318.65     20.47 o 
   5  11   2       44.98       51.21     10.81 o 
   6  11   2      149.73      160.12     16.33 o 
  -5  12   2       24.02       35.15      7.73 o 
  -4  12   2      141.38      127.30     14.20 o 
  -3  12   2       65.15       65.14      7.50 o 
  -2  12   2        0.22        3.43      2.79 o 
  -1  12   2      598.52      590.13     21.05 o 
   0  12   2      369.33      398.15     12.24 o 
   1  12   2      195.82      210.05     12.01 o 
   2  12   2        3.52        5.90      2.95 o 
   3  12   2       27.07       21.12      4.79 o 
   4  12   2       66.33       53.54     11.72 o 
   5  12   2       11.69        4.92      3.70 o 
  -4  13   2       42.43       45.75      9.14 o 
  -3  13   2        9.34        9.86      5.37 o 
  -2  13   2      106.21      116.50     10.22 o 
  -1  13   2       34.92       33.32      8.32 o 
   0  13   2       63.31       65.08     11.13 o 
   1  13   2      478.35      483.09     18.82 o 
   2  13   2      511.28      504.67     20.44 o 
   3  13   2       39.98       50.30      7.31 o 
   4  13   2       43.64       47.66     16.17 o 
  -3  14   2      162.55      172.28     22.10 o 
  -2  14   2      143.20      122.59     12.14 o 
  -1  14   2       18.70       18.90      7.34 o 
   0  14   2      248.19      238.07     21.67 o 
   1  14   2       29.83       17.44      9.41 o 
   2  14   2       25.10       35.98      6.04 o 
   3  14   2      504.21      534.96     27.09 o 
  -1  15   2        1.94        0.00     15.87 o 
   0  15   2        0.13        3.30     10.65 o 
   1  15   2       47.89       35.75      9.50 o 
  -7   0   3     1517.97     1422.00     91.85 o 
  -5   0   3       76.29       79.51      4.56 o 
  -3   0   3      539.76      645.79     19.96 o 
  -1   0   3     1959.84     1660.86     32.70 o 
   1   0   3       22.29       25.57      2.05 o 
   3   0   3       44.24      101.58      6.91 o 
   5   0   3     1234.90     1142.75     21.98 o 
   7   0   3      237.22      235.44     15.58 o 
  -8   1   3       23.45       21.40      3.66 o 
  -7   1   3      102.93       90.06      6.76 o 
  -6   1   3       17.73       16.27      1.97 o 
  -5   1   3      140.25      167.92      4.42 o 
  -4   1   3     1073.61     1164.72     34.21 o 
  -3   1   3      730.35      708.97     37.23 o 
  -2   1   3     3843.86     4153.25     86.60 o 
  -1   1   3      704.65      665.01     14.88 o 
   0   1   3        0.56        1.25      1.86 o 
   1   1   3       98.61       79.62      4.46 o 
   2   1   3      545.33      581.27      7.62 o 
   3   1   3       12.94       10.72      1.54 o 
   4   1   3        9.35        7.64      1.74 o 
   5   1   3     1008.73     1005.45     15.68 o 
   6   1   3       50.77       54.69      4.09 o 
   7   1   3      649.43      622.73     13.32 o 
   8   1   3        6.06        1.87      1.97 o 
  -8   2   3       13.55       11.98      3.20 o 
  -7   2   3       75.64       71.76      5.27 o 
  -6   2   3      132.96      136.40      9.26 o 
  -5   2   3      578.15      602.50     11.88 o 
  -4   2   3       45.88       42.04      2.87 o 
  -3   2   3        3.23        0.80      0.67 o 
  -2   2   3      573.81      627.50     13.99 o 
  -1   2   3     3183.80     3184.28     80.10 o 
   0   2   3      876.51      973.22     14.52 o 
   1   2   3      158.80      170.26      5.23 o 
   2   2   3      392.19      384.84     10.54 o 
   3   2   3     2877.53     2936.71     29.60 o 
   4   2   3     1118.23     1165.19     20.27 o 
   5   2   3      410.62      416.74     10.09 o 
   6   2   3      669.17      678.93     13.82 o 
   7   2   3        4.76        8.64      2.23 o 
   8   2   3       93.34      100.85      7.83 o 
  -8   3   3       65.58       60.90      7.09 o 
  -7   3   3       22.89       20.14      3.09 o 
  -6   3   3     1525.58     1512.02     22.30 o 
  -5   3   3      172.01      179.97      6.52 o 
  -4   3   3      137.04      138.56      4.57 o 
  -2   3   3        0.56        5.40      1.16 o 
  -1   3   3     1936.17     2104.47     33.99 o 
   0   3   3      498.35      465.25      8.60 o 
   1   3   3       32.67       18.56      1.93 o 
   2   3   3      715.68      719.95     10.42 o 
   3   3   3      686.15      834.38     16.48 o 
   4   3   3      573.14      565.55     10.59 o 
   5   3   3       16.47       16.42      2.20 o 
   6   3   3      765.88      792.24     14.68 o 
   7   3   3        8.76       12.74      2.50 o 
   8   3   3      374.29      377.59     22.78 o 
  -8   4   3      597.15      596.45     21.75 o 
  -7   4   3       58.40       63.20      5.02 o 
  -6   4   3      758.40      790.51     16.03 o 
  -5   4   3     1326.46     1331.84     19.01 o 
  -4   4   3      404.63      370.57      8.24 o 
  -3   4   3      655.53      684.89     13.06 o 
  -2   4   3      105.67      122.18      5.72 o 
  -1   4   3      822.21      799.75     36.25 o 
   0   4   3     2506.22     2412.45     41.18 o 
   1   4   3      264.81      275.43      8.90 o 
   2   4   3      122.85       93.82      4.37 o 
   3   4   3      586.05      649.43     10.27 o 
   4   4   3      433.08      419.70      8.94 o 
   5   4   3      362.40      348.60      8.89 o 
   6   4   3      589.68      565.47     13.25 o 
   7   4   3       13.97        7.88      5.56 o 
   8   4   3      106.59       95.50      8.67 o 
  -8   5   3      293.28      328.34     16.16 o 
  -7   5   3       71.99       82.05      6.91 o 
  -6   5   3      841.62      816.18     18.17 o 
  -5   5   3       23.42       24.34      3.79 o 
  -4   5   3      154.08      140.02      3.82 o 
  -3   5   3        0.03        0.00      1.22 o 
  -2   5   3     2413.04     2512.59     39.13 o 
  -1   5   3       30.94       27.13      2.25 o 
   0   5   3     3265.60     3484.82     36.63 o 
   1   5   3        7.68        9.76      4.46 o 
   2   5   3      969.12      989.81     14.66 o 
   3   5   3      249.93      282.18     10.17 o 
   4   5   3     2218.71     2258.43     31.88 o 
   5   5   3      181.24      192.25      7.43 o 
   6   5   3        0.38        0.00      1.63 o 
   7   5   3       13.55       11.87      5.82 o 
  -8   6   3      268.92      320.67     17.61 o 
  -7   6   3       21.10       12.97      3.78 o 
  -6   6   3      695.49      709.92     23.37 o 
  -5   6   3       44.26       44.41      4.00 o 
  -4   6   3     1790.64     1706.90     25.31 o 
  -3   6   3       48.23      131.93      9.88 o 
  -2   6   3      120.64      115.39      4.63 o 
  -1   6   3     1718.01     1873.21     21.05 o 
   0   6   3     2212.72     2495.95     29.86 o 
   1   6   3      714.05      788.19     20.16 o 
   2   6   3     1083.77     1146.06     18.45 o 
   3   6   3      269.45      304.56      9.81 o 
   4   6   3       56.01       60.54     14.17 o 
   5   6   3      152.01      139.02     12.16 o 
   6   6   3      111.50      102.66     13.06 o 
   7   6   3       98.52      104.94     11.94 o 
  -7   7   3       12.34        8.67      3.67 o 
  -6   7   3     1605.04     1578.07     35.66 o 
  -5   7   3      108.19      122.58      9.60 o 
  -4   7   3       98.61       87.64      4.14 o 
  -3   7   3      166.75      156.69      5.33 o 
  -2   7   3     3356.17     3333.50     29.24 o 
  -1   7   3       35.24       41.88      2.85 o 
   0   7   3      172.20      164.80      6.66 o 
   1   7   3       15.39        8.33      2.41 o 
   2   7   3       73.00       68.41      4.43 o 
   3   7   3       15.63       21.65      4.18 o 
   4   7   3      217.52      206.63     14.34 o 
   5   7   3       56.85       51.01      8.51 o 
   6   7   3       26.20       20.10      5.69 o 
   7   7   3       66.02       69.77     10.10 o 
  -7   8   3       24.12       21.81      5.07 o 
  -6   8   3        2.65        1.19      2.87 o 
  -5   8   3       12.60       10.57      4.94 o 
  -4   8   3      779.76      801.75     21.76 o 
  -3   8   3      507.16      517.68     11.11 o 
  -2   8   3       76.44       77.44      4.75 o 
  -1   8   3      749.14      800.06     35.34 o 
   0   8   3        9.37        5.56      1.66 o 
   1   8   3      455.01      432.97     11.52 o 
   2   8   3     1129.77     1090.68     16.99 o 
   3   8   3      235.47      241.48     12.62 o 
   4   8   3     1403.72     1322.84     30.62 o 
   5   8   3        3.88        4.25      4.95 o 
   6   8   3       14.09       12.86      4.86 o 
   7   8   3        0.43        0.00      3.29 o 
  -7   9   3      134.03      155.34     12.51 o 
  -6   9   3        1.79        6.68      8.47 o 
  -5   9   3      306.43      313.12     21.89 o 
  -4   9   3       35.52       41.91      8.22 o 
  -3   9   3     1859.53     1815.03     33.31 o 
  -2   9   3       17.86       16.45      3.89 o 
  -1   9   3      385.64      385.69      9.66 o 
   0   9   3       49.98       58.42      4.42 o 
   1   9   3     1743.19     1659.47     40.80 o 
   2   9   3      101.14       81.30      5.19 o 
   3   9   3      337.88      345.86     11.27 o 
   4   9   3       47.83       46.59      6.57 o 
   5   9   3       52.55       57.45      8.99 o 
   6   9   3        0.34       33.04      7.56 o 
  -6  10   3       46.83       50.19      7.05 o 
  -5  10   3       58.16       59.94      9.93 o 
  -4  10   3      597.83      555.78     27.64 o 
  -3  10   3      303.01      288.55     14.13 o 
  -2  10   3      318.24      305.56     14.66 o 
  -1  10   3     1041.71     1010.73     18.07 o 
   0  10   3      226.03      228.20      8.97 o 
   1  10   3      494.11      483.69     13.15 o 
   2  10   3      104.34       96.66      5.87 o 
   3  10   3       42.28       31.83      5.03 o 
   4  10   3       32.67       26.28      4.93 o 
   5  10   3      376.83      374.03     32.94 o 
   6  10   3       13.58        9.46      6.24 o 
  -6  11   3       13.51       17.04      6.11 o 
  -5  11   3      252.30      299.92     22.33 o 
  -4  11   3      164.59      141.81     14.80 o 
  -3  11   3      351.21      349.87     16.43 o 
  -2  11   3      248.20      278.22     14.67 o 
  -1  11   3       47.27       45.54      4.33 o 
   0  11   3       53.32       49.25      4.43 o 
   1  11   3      451.35      440.25     13.01 o 
   2  11   3      181.54      183.53     11.62 o 
   3  11   3      142.57      158.36     11.45 o 
   4  11   3       81.82       75.31     10.16 o 
   5  11   3       61.99       62.05      9.87 o 
  -5  12   3       70.19       62.77     10.77 o 
  -4  12   3      327.67      351.50     32.61 o 
  -3  12   3       27.42       34.64      7.66 o 
  -2  12   3       25.18       26.29      5.07 o 
  -1  12   3      120.24      124.74      9.94 o 
   0  12   3      143.49      159.29      8.12 o 
   1  12   3        8.63        5.00      2.44 o 
   2  12   3      121.65      137.76     10.47 o 
   3  12   3      506.55      501.23     20.78 o 
   4  12   3       13.67       10.72      9.50 o 
  -4  13   3       22.65       38.49      8.62 o 
  -3  13   3        3.59        5.81      4.23 o 
  -2  13   3      416.27      417.02     19.46 o 
  -1  13   3       58.94       73.99      8.18 o 
   0  13   3       44.12       34.51      8.43 o 
   1  13   3       73.74       68.74      7.14 o 
   2  13   3      132.51      141.04     11.00 o 
   3  13   3       10.79       10.76      3.89 o 
   4  13   3        6.17        4.13      3.66 o 
  -3  14   3        4.51        1.31      3.24 o 
  -2  14   3      185.79      196.18     13.90 o 
  -1  14   3       15.50        6.05      4.59 o 
   0  14   3      313.81      334.32     53.44 o 
   1  14   3       55.00       42.24      9.87 o 
   2  14   3       81.10       89.83      8.97 o 
  -8   0   4      227.31      232.54     17.09 o 
  -6   0   4      328.09      327.56     11.66 o 
  -4   0   4      272.50      256.57      9.72 o 
  -2   0   4       10.34       12.59      1.86 o 
   0   0   4      480.83      423.20     20.57 o 
   2   0   4      177.72      194.01      7.85 o 
   4   0   4       70.39      102.39      7.83 o 
   6   0   4     1394.88     1425.45     27.16 o 
   8   0   4      265.14      289.19     17.10 o 
  -8   1   4      213.89      201.74      9.90 o 
  -7   1   4       47.37       48.74      4.61 o 
  -6   1   4     1826.51     1732.32     29.21 o 
  -5   1   4       11.41        7.31      1.22 o 
  -4   1   4        2.01        0.00      1.05 o 
  -3   1   4     1172.32     1336.64     25.90 o 
  -2   1   4     1629.97     1583.17     42.23 o 
  -1   1   4      114.29      114.20      6.12 o 
   0   1   4      327.97      308.78     12.51 o 
   1   1   4        8.74       11.26      2.27 o 
   2   1   4      205.75      209.53      8.48 o 
   3   1   4      122.89      139.99      5.22 o 
   4   1   4      300.02      278.92      9.03 o 
   5   1   4      124.71      119.01      5.71 o 
   6   1   4        1.38        2.14      1.36 o 
   7   1   4      160.31      174.07      7.23 o 
   8   1   4      393.19      407.14     14.11 o 
  -8   2   4       14.08       10.68      2.86 o 
  -7   2   4     1632.26     1605.19     25.33 o 
  -6   2   4       46.24       57.99      4.31 o 
  -5   2   4       10.49       10.58      1.46 o 
  -4   2   4     1008.80     1039.32     25.49 o 
  -3   2   4        2.64        1.08      0.98 o 
  -2   2   4        1.11        2.74      1.77 o 
  -1   2   4      235.01      343.97     44.70 o 
   0   2   4      537.07      510.82     16.19 o 
   1   2   4      611.45      614.96     11.80 o 
   2   2   4      895.57     1007.51     42.29 o 
   3   2   4      886.48      884.92     14.39 o 
   4   2   4       36.63       45.26      3.70 o 
   5   2   4        7.90        6.89      1.72 o 
   6   2   4      119.34      111.58      5.88 o 
   7   2   4       33.76       32.85      3.62 o 
   8   2   4        9.35        7.54      2.17 o 
  -8   3   4      197.35      204.35     12.99 o 
  -7   3   4        6.30        3.58      2.79 o 
  -6   3   4      195.22      193.39      7.61 o 
  -5   3   4       68.88       71.52      3.19 o 
  -4   3   4      200.73      212.42      5.86 o 
  -3   3   4      170.96      192.99      6.39 o 
  -2   3   4     4466.42     4840.20    112.94 o 
  -1   3   4      101.30       97.35      4.61 o 
   0   3   4     1248.87     1300.33     20.84 o 
   1   3   4        0.42        1.67      1.12 o 
   2   3   4      550.57      548.82     17.05 o 
   3   3   4      638.05      646.74     20.50 o 
   4   3   4      793.35      772.99     12.98 o 
   5   3   4      649.93      643.58     12.84 o 
   6   3   4      268.70      265.89      8.84 o 
   7   3   4      233.97      225.36     11.50 o 
  -8   4   4        0.01        0.00      3.01 o 
  -7   4   4      235.17      233.04      9.66 o 
  -6   4   4      133.59      139.82      7.00 o 
  -5   4   4      190.57      192.59      5.58 o 
  -4   4   4       13.70       32.76      2.66 o 
  -3   4   4       28.79       30.70      2.76 o 
  -2   4   4      152.89      132.69     13.11 o 
  -1   4   4      226.85      199.19      9.31 o 
   0   4   4     4002.98     4211.78     48.06 o 
   1   4   4      990.78     1102.49     24.61 o 
   2   4   4      271.16      275.71     10.36 o 
   3   4   4      801.71      850.68     28.68 o 
   4   4   4      624.44      621.93     17.26 o 
   5   4   4      484.40      457.96     12.26 o 
   6   4   4       36.74       33.46      3.64 o 
   7   4   4       76.17       88.20      7.82 o 
  -8   5   4        0.23        0.40      2.89 o 
  -7   5   4      177.69      178.15     12.58 o 
  -6   5   4        6.53        4.02      1.70 o 
  -5   5   4      572.33      583.17     19.08 o 
  -4   5   4      181.03      178.55      6.06 o 
  -3   5   4      472.92      448.49     10.36 o 
  -2   5   4     3309.12     3667.69    133.90 o 
  -1   5   4       16.94       18.16      2.99 o 
   0   5   4        0.43        1.08      0.98 o 
   1   5   4      391.64      356.95     11.55 o 
   2   5   4      105.91       92.67      6.23 o 
   3   5   4       11.75       14.87      2.09 o 
   4   5   4      261.90      246.19     11.23 o 
   5   5   4      171.49      173.96      9.92 o 
   6   5   4       87.19       79.71      5.51 o 
   7   5   4        2.91        6.70      3.66 o 
  -7   6   4      170.06      163.18     12.49 o 
  -6   6   4      220.64      194.85     13.01 o 
  -5   6   4      238.74      253.21     11.14 o 
  -4   6   4      166.50      158.82      6.50 o 
  -3   6   4      135.70      142.47      6.94 o 
  -2   6   4        0.05        0.00      3.52 o 
  -1   6   4     1955.09     1851.63     30.93 o 
   0   6   4      595.22      586.53     45.65 o 
   1   6   4      209.34      229.06     11.55 o 
   2   6   4      427.70      377.56     15.68 o 
   3   6   4     1425.06     1378.61     26.01 o 
   4   6   4      181.38      191.64     10.26 o 
   5   6   4      182.28      184.30     10.40 o 
   6   6   4       78.91       96.12     10.87 o 
   7   6   4       17.47       14.19      4.79 o 
  -7   7   4        0.34        0.59      2.93 o 
  -6   7   4       64.95       56.90      7.19 o 
  -5   7   4       84.99       76.98     10.25 o 
  -4   7   4        2.40        3.74      1.95 o 
  -3   7   4       87.26       86.31      6.92 o 
  -2   7   4      941.87      895.32     28.15 o 
  -1   7   4      142.70      142.64      8.87 o 
   0   7   4       51.36       42.54      4.64 o 
   1   7   4     2788.97     2799.27     41.62 o 
   2   7   4      590.02      530.84     27.44 o 
   3   7   4       55.43       61.63      7.63 o 
   4   7   4      385.30      360.47     19.09 o 
   5   7   4      117.79      110.35     11.42 o 
   6   7   4        3.11        1.01      6.99 o 
   7   7   4      120.58      116.91     13.08 o 
  -7   8   4      186.28      159.60     12.80 o 
  -6   8   4       12.76       10.78      5.22 o 
  -5   8   4        2.19        0.00      9.01 o 
  -4   8   4     1869.98     1797.53     29.79 o 
  -3   8   4      383.03      388.85     15.13 o 
  -2   8   4      196.04      199.58     10.98 o 
  -1   8   4      417.63      439.23     11.89 o 
   0   8   4     1615.24     1630.42     23.34 o 
   1   8   4        0.12        0.00      1.65 o 
   2   8   4      565.98      513.49     17.52 o 
   3   8   4      405.00      426.46     19.95 o 
   4   8   4        4.70       14.92      4.80 o 
   5   8   4      216.10      201.75     15.76 o 
   6   8   4      248.37      292.74     23.48 o 
  -6   9   4       97.96       80.39      8.64 o 
  -5   9   4      103.03      115.35     13.22 o 
  -4   9   4       28.23       12.31      8.79 o 
  -3   9   4       20.48       20.05      3.76 o 
  -2   9   4     1270.77     1260.43     45.94 o 
  -1   9   4       27.14       25.15      3.13 o 
   0   9   4        4.03        4.27      1.64 o 
   1   9   4        9.39        5.47      2.08 o 
   2   9   4      382.80      395.76     19.18 o 
   3   9   4       10.33       17.51      4.28 o 
   4   9   4       42.23       57.70      7.19 o 
   5   9   4      136.82      130.32     13.03 o 
   6   9   4       25.77       20.23      5.92 o 
  -6  10   4        0.86        0.00      3.53 o 
  -5  10   4      134.77      120.84     14.68 o 
  -4  10   4      587.88      651.78     30.68 o 
  -3  10   4        3.54        4.06      2.27 o 
  -2  10   4      223.99      238.18     14.07 o 
  -1  10   4        1.52        1.38      2.11 o 
   0  10   4     1311.64     1312.44     22.51 o 
   1  10   4      197.47      181.21      8.51 o 
   2  10   4      818.03      795.74     32.82 o 
   3  10   4      128.57       99.46      8.90 o 
   4  10   4       84.17       70.92      8.03 o 
   5  10   4        0.09        7.50      9.83 o 
  -5  11   4        0.59        0.99      4.89 o 
  -4  11   4       77.69       75.25     10.98 o 
  -3  11   4      810.73      759.11     24.50 o 
  -2  11   4      871.70      880.09     26.61 o 
  -1  11   4       47.15       46.90      5.68 o 
   0  11   4        1.61        0.00      1.58 o 
   1  11   4      361.73      338.06     11.95 o 
   2  11   4      391.35      360.49     16.27 o 
   3  11   4       94.46       95.03      8.82 o 
   4  11   4       43.38       53.96      7.25 o 
   5  11   4        1.92        5.36      3.90 o 
  -5  12   4       35.48       34.60      8.60 o 
  -4  12   4      406.26      433.69     27.04 o 
  -3  12   4       88.79      103.05     12.69 o 
  -2  12   4       79.17       83.36      8.79 o 
  -1  12   4      362.55      354.47     17.46 o 
   0  12   4      156.02      161.69      8.52 o 
   1  12   4       21.44       37.05      5.29 o 
   2  12   4        0.10        5.46      6.87 o 
   3  12   4      183.22      213.01     14.05 o 
   4  12   4       38.21       43.01      7.76 o 
  -3  13   4      110.98      133.40     14.75 o 
  -2  13   4       28.45       29.33      5.64 o 
  -1  13   4       30.27       42.37      6.00 o 
   0  13   4        1.85        9.79      5.70 o 
   1  13   4      506.35      499.14     19.51 o 
   2  13   4       25.45       34.88      5.61 o 
   3  13   4      120.24      120.77     10.80 o 
  -2  14   4        1.17        1.07      6.51 o 
  -1  14   4        2.79        6.88      7.40 o 
   0  14   4       27.89       48.41     20.02 o 
   1  14   4        0.29        9.23      5.51 o 
  -7   0   5     1053.31     1060.33     31.16 o 
  -5   0   5     1165.16     1154.61     21.62 o 
  -3   0   5     1557.39     1078.65    438.82 o 
  -1   0   5      629.98      612.52     26.07 o 
   1   0   5      116.40      118.20     12.71 o 
   3   0   5       42.70       43.18      5.55 o 
   5   0   5      116.26      123.61      7.80 o 
   7   0   5        2.15        1.84      1.95 o 
  -8   1   5       83.77       88.73      6.31 o 
  -7   1   5      103.48      115.19      6.57 o 
  -6   1   5      256.35      250.97      9.33 o 
  -5   1   5       19.17       26.87      2.66 o 
  -4   1   5      119.71      134.91      9.63 o 
  -3   1   5      881.33      929.79     85.12 o 
  -2   1   5       18.19       28.24      3.59 o 
  -1   1   5        0.45        0.00      1.76 o 
   0   1   5       12.57       13.79      3.30 o 
   1   1   5      228.78      257.32      8.22 o 
   2   1   5      148.48      141.61      7.60 o 
   3   1   5      277.53      267.96      7.45 o 
   4   1   5       23.63       23.53      3.02 o 
   5   1   5        1.33        1.84      1.30 o 
   6   1   5       13.02       16.23      2.31 o 
   7   1   5      445.40      456.86     11.95 o 
  -8   2   5      434.20      399.14     13.98 o 
  -7   2   5      210.99      200.33      9.34 o 
  -6   2   5        3.58        3.62      2.37 o 
  -5   2   5      412.65      444.31     10.06 o 
  -4   2   5      290.05      275.54      9.42 o 
  -3   2   5       47.03       46.93      4.36 o 
  -2   2   5      576.79      592.06     22.84 o 
  -1   2   5     2240.60     2204.34     44.00 o 
   0   2   5       49.51       52.51      3.38 o 
   1   2   5        0.04        0.27      1.65 o 
   2   2   5       60.88       70.04      5.49 o 
   3   2   5      933.03      946.51     20.87 o 
   4   2   5      614.50      582.36     11.84 o 
   5   2   5     1082.25     1052.30     17.17 o 
   6   2   5      268.34      255.46      9.07 o 
   7   2   5       97.71      112.03      5.95 o 
  -8   3   5      122.84      128.46     10.54 o 
  -7   3   5       32.69       28.32      3.31 o 
  -6   3   5     2157.25     2073.03     29.60 o 
  -5   3   5      253.53      281.57      8.76 o 
  -4   3   5       17.49       19.47      2.48 o 
  -3   3   5      558.62      532.54     21.05 o 
  -2   3   5      630.31      561.52     24.86 o 
  -1   3   5      354.35      319.68     32.38 o 
   0   3   5      913.10      925.12     24.67 o 
   1   3   5       90.37       80.20      4.37 o 
   2   3   5       37.51       32.68      3.96 o 
   3   3   5       25.41       28.23      3.96 o 
   4   3   5        2.36        3.57      2.16 o 
   5   3   5       38.18       41.38      4.03 o 
   6   3   5       27.73       27.99      3.02 o 
   7   3   5        4.95        1.59      3.07 o 
  -8   4   5      514.36      559.74     27.83 o 
  -7   4   5       62.42       66.32      5.32 o 
  -6   4   5       85.97      105.65      5.86 o 
  -5   4   5      101.90       95.13      6.54 o 
  -4   4   5     1694.74     1700.52     58.42 o 
  -3   4   5       48.57       39.16      4.45 o 
  -2   4   5       16.51       19.58      2.62 o 
  -1   4   5     1934.65     1837.06     58.78 o 
   0   4   5       58.47       59.81      6.78 o 
   1   4   5       53.98       56.48      3.87 o 
   2   4   5      911.84      872.53     19.67 o 
   3   4   5       29.32       30.35      4.09 o 
   4   4   5      598.16      574.88     17.56 o 
   5   4   5      785.27      707.36     20.29 o 
   6   4   5       66.45       74.71      5.67 o 
   7   4   5       13.23       11.80      3.68 o 
  -7   5   5       11.34        6.84      2.98 o 
  -6   5   5      269.77      274.52     11.71 o 
  -5   5   5      140.94      142.23      7.97 o 
  -4   5   5      570.64      551.29     13.83 o 
  -3   5   5      220.12      199.75     12.74 o 
  -2   5   5      113.89      113.70     12.37 o 
  -1   5   5      216.67      209.56     10.47 o 
   0   5   5     1483.42     1412.14     28.29 o 
   1   5   5      102.06      107.30      6.85 o 
   2   5   5     1362.14     1372.62     25.30 o 
   3   5   5       65.99       62.28      5.90 o 
   4   5   5     1464.20     1407.10     28.03 o 
   5   5   5       38.58       46.90      5.47 o 
   6   5   5       13.21        9.37      4.09 o 
   7   5   5        3.60        8.27      3.85 o 
  -7   6   5       19.88       18.98      4.66 o 
  -6   6   5      100.29       92.81      9.16 o 
  -5   6   5        1.13        0.00      1.82 o 
  -4   6   5      175.26      182.70      8.31 o 
  -3   6   5      568.40      581.09     14.82 o 
  -2   6   5       19.97       19.30      3.47 o 
  -1   6   5        7.40        2.60      1.91 o 
   0   6   5     1026.65      955.84     16.41 o 
   1   6   5       43.77       52.99      3.39 o 
   2   6   5     1192.29     1161.27     24.02 o 
   3   6   5      982.50      979.69     23.06 o 
   4   6   5      524.04      479.80     17.26 o 
   5   6   5       69.63       63.90      6.46 o 
   6   6   5      136.01      122.96     12.21 o 
  -7   7   5       10.91       13.61      4.67 o 
  -6   7   5      282.17      310.65     16.93 o 
  -5   7   5      121.61      127.78     13.37 o 
  -4   7   5       31.24       30.03      4.22 o 
  -3   7   5      371.72      353.56     14.28 o 
  -2   7   5     1993.61     2019.67     35.06 o 
  -1   7   5        0.10        0.00      4.87 o 
   0   7   5      314.50      310.79     14.00 o 
   1   7   5      164.41      179.44     11.31 o 
   2   7   5      716.86      707.18     23.60 o 
   3   7   5      297.10      327.53     17.29 o 
   4   7   5      672.77      694.84     68.61 o 
   5   7   5       66.28       74.11      9.56 o 
   6   7   5      108.45      123.89     25.08 o 
  -6   8   5       33.88       39.37      6.66 o 
  -5   8   5        9.08        3.17      8.23 o 
  -4   8   5       12.63        9.46      4.67 o 
  -3   8   5        4.61        3.34      2.54 o 
  -2   8   5      886.16      886.98     24.12 o 
  -1   8   5      330.20      351.74     18.13 o 
   0   8   5      101.91       93.36      7.32 o 
   1   8   5       17.64       16.30      6.82 o 
   2   8   5      371.49      328.54     16.74 o 
   3   8   5      770.38      779.73     27.19 o 
   4   8   5       51.28       45.49      7.19 o 
   5   8   5       85.54       83.66     10.39 o 
   6   8   5       35.88       33.18     11.17 o 
  -6   9   5      165.47      181.02     13.65 o 
  -5   9   5        1.35        0.00      5.30 o 
  -4   9   5       33.26       26.39      8.22 o 
  -3   9   5      441.54      430.71     17.56 o 
  -2   9   5        2.11        2.42      2.48 o 
  -1   9   5       23.01       24.71      4.73 o 
   0   9   5       87.79      106.58      6.64 o 
   1   9   5     2381.69     2209.28     49.21 o 
   2   9   5        0.00        0.00      2.27 o 
   3   9   5      123.08      136.13     11.93 o 
   4   9   5      222.43      222.06     15.67 o 
   5   9   5      164.33      162.72     14.45 o 
  -5  10   5      317.05      330.74     23.75 o 
  -4  10   5       24.63       13.97      5.15 o 
  -3  10   5      230.82      227.13     13.26 o 
  -2  10   5       57.52       48.90      6.38 o 
  -1  10   5      205.51      198.73     15.92 o 
   0  10   5      352.53      369.21     12.64 o 
   1  10   5        0.80        0.58      1.71 o 
   2  10   5       33.56       21.44      4.41 o 
   3  10   5      189.89      179.97     12.22 o 
   4  10   5        0.24        0.79      2.43 o 
   5  10   5       66.27       80.80     10.58 o 
  -5  11   5      199.40      248.72     21.36 o 
  -4  11   5        0.07        0.00      3.08 o 
  -3  11   5      238.52      230.80     18.69 o 
  -2  11   5       67.95       62.15      7.44 o 
  -1  11   5       13.14       16.07      4.18 o 
   0  11   5       35.31       25.84      3.78 o 
   1  11   5      360.63      352.09     12.90 o 
   2  11   5       98.41      106.56      9.33 o 
   3  11   5      101.93       96.19      9.09 o 
   4  11   5       81.07      102.41     10.00 o 
  -4  12   5        0.18        8.71      4.70 o 
  -3  12   5        0.78        1.83      3.70 o 
  -2  12   5       94.52       98.97      9.84 o 
  -1  12   5      118.76      130.08     11.12 o 
   0  12   5      397.15      371.09     13.53 o 
   1  12   5        2.30        3.20      2.90 o 
   2  12   5       56.23       75.96     10.67 o 
   3  12   5        5.22        5.62      3.17 o 
  -3  13   5      461.20      574.81     31.25 o 
  -2  13   5       89.93       96.16      9.87 o 
  -1  13   5      105.66      115.78     10.68 o 
   0  13   5       51.11       50.56     11.18 o 
   1  13   5       24.74       32.98      5.48 o 
   2  13   5        9.95       13.31      4.20 o 
  -8   0   6      809.35      837.88     27.35 o 
  -6   0   6      219.54      236.24     10.76 o 
  -2   0   6      616.89      696.91     43.00 o 
   0   0   6       99.52      361.43     23.68 o 
   2   0   6       46.53       46.10      9.31 o 
   4   0   6      747.49      725.86     23.51 o 
   6   0   6      262.86      298.65     13.30 o 
  -8   1   6      262.49      281.85     11.12 o 
  -7   1   6       75.99       72.45      5.34 o 
  -6   1   6     1389.34     1316.04     35.41 o 
  -5   1   6      121.59      130.20      5.72 o 
  -4   1   6      141.94      145.79      7.73 o 
  -3   1   6      474.81      509.48     31.91 o 
  -2   1   6     3919.58     3806.98    107.03 o 
  -1   1   6       81.38       77.95      7.49 o 
   0   1   6      298.86      298.28     14.89 o 
   1   1   6        0.65        0.00      2.59 o 
   2   1   6      150.66      157.51      6.99 o 
   3   1   6       18.13       16.44      2.55 o 
   4   1   6      159.23      147.84      7.54 o 
   5   1   6       31.05       26.79      2.74 o 
   6   1   6       74.65       79.15      4.80 o 
   7   1   6        5.42        6.60      1.76 o 
  -7   2   6      296.43      315.94     11.96 o 
  -6   2   6       94.49       78.33      5.19 o 
  -5   2   6      351.36      339.34     11.95 o 
  -4   2   6     1183.26     1161.82     20.71 o 
  -3   2   6      485.10      431.14     22.08 o 
  -2   2   6      184.02      170.44     10.69 o 
  -1   2   6      265.99      241.66     13.16 o 
   0   2   6       59.52       48.83      6.33 o 
   1   2   6       67.27       69.76      8.19 o 
   2   2   6       22.56       16.77      3.15 o 
   3   2   6      121.68      119.47      8.03 o 
   4   2   6      159.27      146.34      9.25 o 
   5   2   6       21.36       17.52      2.47 o 
   6   2   6        8.62        5.15      1.77 o 
   7   2   6        1.29        3.99      2.34 o 
  -7   3   6      148.99      189.28      9.20 o 
  -6   3   6       63.43       96.55      6.97 o 
  -5   3   6      268.27      281.32     14.25 o 
  -4   3   6      115.56      122.66      7.06 o 
  -3   3   6       36.80       31.86      4.66 o 
  -2   3   6      224.30      220.90     12.46 o 
  -1   3   6       26.40       27.21      2.76 o 
   0   3   6       31.93       32.62      3.08 o 
   1   3   6        6.99        5.45      1.83 o 
   2   3   6      219.52      228.42     10.63 o 
   3   3   6      541.86      529.93     16.89 o 
   4   3   6      465.13      461.72     16.55 o 
   5   3   6       29.36       38.14      5.75 o 
   6   3   6        4.48       31.55      4.20 o 
  -7   4   6      418.53      418.69     17.18 o 
  -6   4   6       96.09       89.68      6.42 o 
  -5   4   6        5.00        9.21      5.06 o 
  -4   4   6       83.54       73.03      5.52 o 
  -3   4   6      147.90      147.73      9.98 o 
  -2   4   6      151.59      143.86      7.05 o 
  -1   4   6     1043.41     1116.86     54.47 o 
   0   4   6       83.87       92.66      8.92 o 
   1   4   6      295.48      327.54     27.61 o 
   2   4   6      159.33      169.66      9.43 o 
   3   4   6      175.41      156.13      9.45 o 
   4   4   6      462.06      417.34     17.94 o 
   5   4   6      468.55      421.86     16.68 o 
   6   4   6      177.09      215.76     12.47 o 
  -7   5   6      135.88      130.06     11.43 o 
  -6   5   6      100.55       97.08      6.69 o 
  -5   5   6        0.76        2.18      3.21 o 
  -4   5   6        1.75        1.35      1.72 o 
  -3   5   6     1704.03     1656.09     34.17 o 
  -2   5   6      202.87      218.60     12.06 o 
  -1   5   6      128.50      110.63      5.74 o 
   0   5   6       73.74       64.79      7.72 o 
   1   5   6      918.25      869.77     20.92 o 
   2   5   6      351.24      357.08     13.89 o 
   3   5   6      319.52      334.71     13.95 o 
   4   5   6      332.43      331.65     14.57 o 
   5   5   6      160.28      163.61     11.80 o 
   6   5   6       20.76       30.44      5.09 o 
  -7   6   6      192.97      197.74     14.43 o 
  -6   6   6       14.17       13.97      4.01 o 
  -5   6   6       90.55       89.78      8.68 o 
  -4   6   6      979.07      925.33     22.98 o 
  -3   6   6       63.86       64.43      6.70 o 
  -2   6   6      432.11      450.75     17.34 o 
  -1   6   6      553.91      615.34     45.04 o 
   0   6   6      220.34      269.47     29.02 o 
   1   6   6      530.00      534.21     16.76 o 
   2   6   6      335.67      335.98     13.74 o 
   3   6   6     1449.01     1500.07     30.12 o 
   4   6   6      306.98      300.70     14.09 o 
   5   6   6      291.75      278.31     14.11 o 
   6   6   6      147.68      200.61     18.26 o 
  -6   7   6       14.99       15.78      5.28 o 
  -5   7   6        3.17        0.00      4.55 o 
  -4   7   6        0.50        0.00      2.12 o 
  -3   7   6      407.98      367.78     13.76 o 
  -2   7   6        2.52        2.41      2.72 o 
  -1   7   6      668.94      653.76     19.99 o 
   0   7   6      151.76      135.68      8.95 o 
   1   7   6      694.41      628.25     22.31 o 
   2   7   6      424.24      415.10     19.17 o 
   3   7   6      322.92      329.75     18.03 o 
   4   7   6       16.69        7.64      3.13 o 
   5   7   6      234.72      237.57     13.36 o 
  -6   8   6       39.71       39.70      8.86 o 
  -5   8   6       25.76       50.17      9.66 o 
  -4   8   6      133.65      136.60     14.17 o 
  -3   8   6      262.76      268.29     13.69 o 
  -2   8   6       88.18       79.55      7.71 o 
  -1   8   6        0.37        0.00      4.11 o 
   0   8   6      616.70      552.83     20.58 o 
   1   8   6        6.91        5.21      2.71 o 
   2   8   6       88.74       82.21      8.89 o 
   3   8   6      682.94      693.11     26.70 o 
   4   8   6       32.56       29.95      6.03 o 
   5   8   6       59.71       62.61      9.28 o 
  -5   9   6       25.80       12.41      7.68 o 
  -4   9   6       41.90       34.72      7.95 o 
  -3   9   6        1.61        6.02      3.47 o 
  -2   9   6      223.60      201.26     12.74 o 
  -1   9   6      361.92      372.18     17.17 o 
   0   9   6       44.27       73.70     11.41 o 
   1   9   6      173.28      147.46     10.35 o 
   2   9   6       21.79       33.52      5.98 o 
   3   9   6       70.41      111.55     11.21 o 
   4   9   6      280.44      299.41     19.18 o 
  -5  10   6        1.69        9.49      7.38 o 
  -4  10   6       87.51      102.36     21.56 o 
  -3  10   6       13.98       11.80      9.13 o 
  -2  10   6      241.70      231.71     14.08 o 
  -1  10   6       61.83       58.67      7.18 o 
   0  10   6      483.56      497.29     15.66 o 
   1  10   6       17.66       14.67      3.53 o 
   2  10   6      581.37      572.99     21.87 o 
   3  10   6        0.00        0.00      2.57 o 
   4  10   6        9.73        2.68      4.27 o 
  -4  11   6      401.26      397.85     26.36 o 
  -3  11   6        0.57        3.34      8.30 o 
  -2  11   6      824.18      915.68     49.56 o 
  -1  11   6       10.59        3.74      2.86 o 
   0  11   6       28.91       27.38      4.55 o 
   1  11   6      122.85       94.04      8.61 o 
   2  11   6        0.11        0.25      5.23 o 
   3  11   6        1.35        0.00      3.92 o 
  -3  12   6        1.29        0.00      5.87 o 
  -2  12   6      115.70      136.55     11.70 o 
  -1  12   6       19.70        7.18      5.34 o 
   0  12   6      223.17      276.95     12.32 o 
   1  12   6       40.10       30.30     10.51 o 
   2  12   6       65.87       70.24      8.12 o 
  -7   0   7       73.82       87.17      8.35 o 
  -5   0   7      481.88      453.99     19.68 o 
  -3   0   7      140.79      170.78      8.29 o 
  -1   0   7     3005.90     2942.52     68.06 o 
   1   0   7       65.83       61.80     11.02 o 
   3   0   7       18.18       17.89      6.98 o 
   5   0   7      249.91      246.56     15.33 o 
  -7   1   7      364.09      394.12     12.39 o 
  -6   1   7      212.51      243.42      8.50 o 
  -5   1   7        2.47        0.91      2.04 o 
  -4   1   7       38.64       41.45      3.60 o 
  -3   1   7     1585.69     1594.46     34.05 o 
  -2   1   7      211.79      204.22      6.34 o 
  -1   1   7        4.19        5.84      2.75 o 
   0   1   7      198.13      192.66     13.08 o 
   1   1   7        0.09        0.97      2.94 o 
   2   1   7       91.52       98.61     12.22 o 
   3   1   7      955.87      983.52     17.05 o 
   4   1   7       16.83       10.43      3.17 o 
   5   1   7       23.27       16.42      3.10 o 
   6   1   7       93.17       90.56      7.01 o 
  -7   2   7       30.61       25.40      3.35 o 
  -6   2   7        0.02        1.54      2.63 o 
  -5   2   7      294.46      329.59     15.11 o 
  -4   2   7      855.30      853.24     31.71 o 
  -3   2   7      115.78      110.25     12.17 o 
  -2   2   7      155.02      153.22     11.13 o 
  -1   2   7      474.08      456.09     19.44 o 
   0   2   7       22.03       15.13      4.07 o 
   1   2   7        8.06       13.70      7.87 o 
   2   2   7      524.20      447.04     22.61 o 
   3   2   7      500.70      488.98     12.74 o 
   4   2   7       72.20       76.38      7.18 o 
   5   2   7      507.73      539.56     19.38 o 
   6   2   7       42.82       41.86      5.86 o 
  -7   3   7      253.92      249.63     12.72 o 
  -6   3   7      584.89      525.11     15.78 o 
  -5   3   7       29.53       23.75      4.74 o 
  -4   3   7      215.04      213.54     14.19 o 
  -3   3   7      486.24      526.02     27.80 o 
  -2   3   7     1169.90     1138.22     57.14 o 
  -1   3   7       84.67       78.96      8.40 o 
   0   3   7     1589.50     1556.29     37.50 o 
   1   3   7      260.04      256.65     15.63 o 
   2   3   7      318.11      310.75     13.33 o 
   3   3   7      115.45      118.52      8.81 o 
   4   3   7        0.51        2.12      6.13 o 
   5   3   7        7.03       13.58      3.53 o 
   6   3   7       31.24       35.19      9.23 o 
  -7   4   7       11.12       12.69      4.06 o 
  -6   4   7       29.81       23.67      3.64 o 
  -5   4   7        3.87        4.31      3.51 o 
  -4   4   7     1073.44     1076.60     35.84 o 
  -3   4   7        5.04        3.68      4.26 o 
  -2   4   7      294.38      250.40     13.92 o 
  -1   4   7       25.06       17.15      4.49 o 
   0   4   7      224.32      195.80     14.27 o 
   1   4   7       39.11       37.70      6.74 o 
   2   4   7      443.50      458.17     17.65 o 
   3   4   7       23.80       29.88      4.68 o 
   4   4   7       10.91        8.43      3.03 o 
   5   4   7       58.79       47.52      6.05 o 
  -6   5   7      128.24      134.13      8.26 o 
  -5   5   7       67.14       60.55      7.28 o 
  -4   5   7      141.69      124.86      7.81 o 
  -3   5   7       72.92       76.70     16.42 o 
  -2   5   7       42.67       45.29      6.11 o 
  -1   5   7      175.15      182.75     18.48 o 
   0   5   7       42.83       46.41      7.07 o 
   1   5   7      159.78      161.26     13.15 o 
   2   5   7       33.36       40.74      5.30 o 
   3   5   7       38.32       36.91      6.00 o 
   4   5   7      542.03      561.76     25.84 o 
   5   5   7        1.93        2.26      3.57 o 
  -6   6   7       11.35       18.20      4.68 o 
  -5   6   7        0.09        2.12      2.97 o 
  -4   6   7       37.97       39.82      4.63 o 
  -3   6   7      235.86      256.63     12.99 o 
  -2   6   7      141.96      157.86     11.13 o 
  -1   6   7      152.78      121.98      9.47 o 
   0   6   7       42.43       44.74      5.52 o 
   1   6   7      287.55      250.21     12.28 o 
   2   6   7      176.01      181.95     10.88 o 
   3   6   7       96.17       99.17      8.38 o 
   4   6   7       54.75       47.94      6.10 o 
   5   6   7        7.06        8.67      5.08 o 
  -6   7   7      325.09      372.17     70.14 o 
  -5   7   7      111.62      130.54     14.78 o 
  -4   7   7       14.82       16.78      4.25 o 
  -3   7   7      210.36      197.29     10.06 o 
  -2   7   7       70.24       91.62     11.61 o 
  -1   7   7        1.90        6.26      2.70 o 
   0   7   7      463.80      497.81     35.09 o 
   1   7   7       96.77       96.40      9.53 o 
   2   7   7      339.80      353.25     18.98 o 
   3   7   7      208.00      214.07     12.42 o 
   4   7   7      167.53      193.66     12.23 o 
   5   7   7       91.82       92.31      9.00 o 
  -5   8   7      306.31      325.60     23.29 o 
  -4   8   7       14.66       22.80      6.57 o 
  -3   8   7       25.43       26.08      4.97 o 
  -2   8   7      304.22      311.24     16.03 o 
  -1   8   7       12.01       11.57      4.23 o 
   0   8   7       62.72       53.76     12.55 o 
   1   8   7      252.23      241.55     15.10 o 
   2   8   7      570.15      544.07     23.69 o 
   3   8   7      288.16      295.30     23.50 o 
   4   8   7       26.88       28.81      6.61 o 
  -5   9   7       45.40       55.65     10.08 o 
  -4   9   7       20.45       17.40      7.71 o 
  -3   9   7       83.68       79.71      8.30 o 
  -2   9   7      118.94      137.05     13.49 o 
  -1   9   7        6.94        2.64      3.71 o 
   0   9   7        4.66        1.42      4.33 o 
   1   9   7      214.37      188.78     13.72 o 
   2   9   7        0.38        0.98      3.03 o 
   3   9   7      144.88      174.15     15.69 o 
  -4  10   7       13.01       14.96      6.39 o 
  -3  10   7       47.55       45.23      8.80 o 
  -2  10   7       43.33       55.24      7.27 o 
  -1  10   7      205.61      207.78     13.89 o 
   0  10   7       17.99       37.35     12.78 o 
   1  10   7       61.68       61.88      7.45 o 
   2  10   7        3.03        0.00      4.25 o 
   3  10   7        0.05        0.99      2.35 o 
  -3  11   7       56.73       60.25     13.16 o 
  -2  11   7        4.79        4.68      4.19 o 
  -1  11   7       64.01       77.67      8.99 o 
   0  11   7        1.99        1.13      2.63 o 
   1  11   7      123.51      120.81      8.66 o 
   2  11   7        3.78        7.62      6.22 o 
  -6   0   8      462.92      513.67     25.39 o 
  -4   0   8     1990.56     1905.50     56.82 o 
  -2   0   8       35.91       39.95      8.55 o 
   0   0   8       94.30      187.66     19.91 o 
   2   0   8     1279.87     1250.52     53.42 o 
   4   0   8       51.79       69.83     14.21 o 
  -6   1   8      328.82      320.62     12.83 o 
  -5   1   8       76.06       75.41      9.78 o 
  -4   1   8       24.58       14.31      5.33 o 
  -3   1   8      497.88      430.03     19.20 o 
  -2   1   8     1112.82     1020.30     61.98 o 
  -1   1   8       16.96       16.16      4.44 o 
   0   1   8      493.49      497.24     22.35 o 
   1   1   8       52.00       48.67     11.31 o 
   2   1   8      404.04      386.75     21.14 o 
   3   1   8       88.57       94.49     11.01 o 
   4   1   8      163.05      168.80     15.02 o 
   5   1   8        4.70        4.94      2.76 o 
  -6   2   8       36.74       34.68      4.29 o 
  -5   2   8       20.64       22.34      4.66 o 
  -4   2   8      448.60      471.31     20.66 o 
  -3   2   8      198.59      187.62     12.96 o 
  -2   2   8      659.26      626.48     40.28 o 
  -1   2   8     1544.38     1508.03     69.20 o 
   0   2   8       33.64       40.41      6.88 o 
   1   2   8        2.39        0.00      2.86 o 
   2   2   8       89.56       85.16     10.10 o 
   3   2   8       34.28       32.80      6.69 o 
   4   2   8      252.70      257.92     13.83 o 
   5   2   8      104.70      114.97      9.59 o 
  -6   3   8        1.05        0.00      2.49 o 
  -5   3   8        0.14        0.00      3.11 o 
  -4   3   8       34.37       43.24      6.38 o 
  -3   3   8      111.02      115.94     10.14 o 
  -2   3   8       58.46       59.52      7.73 o 
  -1   3   8       16.74       13.62      4.28 o 
   0   3   8      313.44      301.57     17.85 o 
   1   3   8      136.68      134.36     12.54 o 
   2   3   8      205.24      190.66     20.22 o 
   3   3   8      608.30      593.05     20.24 o 
   4   3   8       45.27       46.81      6.09 o 
   5   3   8       20.28       23.56      4.50 o 
  -6   4   8      192.94      194.60     10.23 o 
  -5   4   8       28.75       35.75      6.10 o 
  -4   4   8        4.80        0.17      5.40 o 
  -3   4   8       35.77       36.99      5.99 o 
  -2   4   8       80.55       88.64     13.17 o 
  -1   4   8      261.78      260.76     16.42 o 
   0   4   8       13.37       20.14      5.08 o 
   1   4   8      334.22      331.29     19.44 o 
   2   4   8       21.30       16.20      5.39 o 
   3   4   8      270.19      279.14     17.96 o 
   4   4   8       43.86       49.73      6.42 o 
   5   4   8       90.99       88.34      8.59 o 
  -6   5   8       26.90       25.36      5.45 o 
  -5   5   8      113.88      146.55     11.78 o 
  -4   5   8       13.64       10.46      2.80 o 
  -3   5   8      647.71      689.64     81.05 o 
  -2   5   8       32.76       30.06      5.36 o 
  -1   5   8      956.17      896.21     44.21 o 
   0   5   8      175.75      155.67     13.32 o 
   1   5   8     1364.50     1325.11     68.06 o 
   2   5   8        3.55        5.01      3.26 o 
   3   5   8      158.92      165.15     11.20 o 
   4   5   8       24.70       22.48      4.60 o 
  -5   6   8      283.68      323.61     17.63 o 
  -4   6   8       35.89       27.22      7.62 o 
  -3   6   8        2.20        1.48      3.60 o 
  -2   6   8        0.01        4.02      5.76 o 
  -1   6   8       44.45       53.15      6.67 o 
   0   6   8      264.03      253.11     24.85 o 
   1   6   8      454.08      415.63     22.75 o 
   2   6   8       17.19        8.34      4.12 o 
   3   6   8      239.72      232.70     13.43 o 
   4   6   8       15.96       13.25      3.71 o 
  -5   7   8       12.84       12.93      6.48 o 
  -4   7   8      294.64      331.67     31.02 o 
  -3   7   8        2.90        5.37      2.68 o 
  -2   7   8        0.22        0.62      3.89 o 
  -1   7   8      149.95      152.10     18.94 o 
   0   7   8       24.10       22.28      7.88 o 
   1   7   8        5.81        3.08      4.70 o 
   2   7   8        6.59        1.92      3.45 o 
   3   7   8      260.98      270.67     14.79 o 
  -4   8   8       36.47       61.39     10.24 o 
  -3   8   8       91.59       92.48      9.22 o 
  -2   8   8       38.13       37.30      9.29 o 
  -1   8   8       30.35       56.58     12.46 o 
   0   8   8        3.90       11.29      5.21 o 
   1   8   8        2.98        3.07      4.04 o 
   2   8   8        1.10        0.00      3.67 o 
   3   8   8       30.06       36.11      6.97 o 
  -3   9   8       93.51      105.57     13.54 o 
  -2   9   8        5.32        8.65      3.39 o 
  -1   9   8      247.54      244.96     20.75 o 
   0   9   8      155.22      133.45     20.31 o 
   1   9   8       90.21       96.85     18.32 o 
   2   9   8       56.67       57.83      8.71 o 
  -2  10   8        5.27        7.56      5.03 o 
  -1  10   8        2.56        0.00      3.84 o 
   0  10   8       31.52       37.22      9.23 o 
   1  10   8       38.43       30.91     25.09 o 
  -5   0   9       26.67       52.23     12.55 o 
  -3   0   9      353.53      346.99     26.27 o 
  -1   0   9      962.86      851.23     41.93 o 
   1   0   9      172.23      188.67     21.55 o 
   3   0   9       20.66       18.01      8.19 o 
  -5   1   9       42.70       31.60      9.42 o 
  -4   1   9       35.77       31.01      7.85 o 
  -3   1   9      696.68      665.37     25.66 o 
  -2   1   9       15.12       18.59      5.01 o 
  -1   1   9       87.87       88.46     10.97 o 
   0   1   9       33.15       34.87      7.51 o 
   1   1   9      107.92      101.95     11.47 o 
   2   1   9       81.86       83.63     17.16 o 
   3   1   9      907.24      971.82     36.32 o 
   4   1   9      161.70      187.50     16.62 o 
  -5   2   9      310.47      319.58     29.17 o 
  -4   2   9       79.87       60.55      7.99 o 
  -3   2   9       10.11        6.33      2.87 o 
  -2   2   9        2.80        5.44      3.08 o 
  -1   2   9       48.09       42.12      7.22 o 
   0   2   9       56.27       53.70      8.28 o 
   1   2   9        5.35        7.68      4.36 o 
   2   2   9      398.05      444.22     23.85 o 
   3   2   9       56.64       52.73      8.93 o 
   4   2   9        8.20        8.30      5.78 o 
  -5   3   9       37.72       45.45      6.82 o 
  -4   3   9       87.00       76.39      8.74 o 
  -3   3   9      372.54      356.97     26.06 o 
  -2   3   9      110.92      104.72     11.83 o 
  -1   3   9      114.51      125.22     13.39 o 
   0   3   9     1186.15     1158.54     37.02 o 
   1   3   9      119.38      131.44     13.22 o 
   2   3   9      264.51      247.98     18.18 o 
   3   3   9      241.30      281.80     19.69 o 
   4   3   9       57.06       59.95      9.67 o 
  -5   4   9       11.08        9.33      3.68 o 
  -4   4   9      186.43      202.09     14.36 o 
  -3   4   9       89.51       77.49      9.07 o 
  -2   4   9      573.48      556.80     34.63 o 
  -1   4   9       79.81       79.93     10.07 o 
   0   4   9       30.88       25.72      6.02 o 
   1   4   9        7.77       14.16      8.67 o 
   2   4   9      554.31      621.05     29.17 o 
   3   4   9       85.83       90.03     11.56 o 
  -4   5   9      103.33      122.39     28.02 o 
  -3   5   9       44.09       53.14      7.46 o 
  -2   5   9        2.62        0.32      1.72 o 
  -1   5   9        1.49        2.80      5.03 o 
   0   5   9        2.20        0.00      3.38 o 
   1   5   9      109.01      126.18     13.24 o 
   2   5   9       41.13       46.39      8.41 o 
   3   5   9        0.36        1.64      2.64 o 
  -4   6   9       63.76       71.49      8.60 o 
  -3   6   9       18.64       35.10      6.21 o 
  -2   6   9      305.12      330.02     27.55 o 
  -1   6   9      107.36       81.86     15.24 o 
   0   6   9       29.48       39.60     11.12 o 
   1   6   9       66.19       52.32      8.88 o 
   2   6   9       75.92       99.47     17.81 o 
   3   6   9        1.16        0.00      7.56 o 
  -3   7   9        5.56        3.86      3.79 o 
  -2   7   9        0.52        0.00      4.09 o 
  -1   7   9       22.48       27.50      9.31 o 
   0   7   9      389.17      347.28     31.05 o 
   1   7   9       11.84        0.00      3.96 o 
   2   7   9        4.12        8.59      6.02 o 
  -2   8   9      127.12      110.03     14.18 o 
  -1   8   9      128.78      129.69     18.72 o 
   0   8   9       15.80       14.51      7.57 o 
   1   8   9       70.98       71.42     16.02 o 
  -4   0  10      168.36      127.83     17.14 o 
  -2   0  10        1.41        0.00      4.58 o 
   0   0  10      108.05      105.73     16.35 o 
   2   0  10      206.21      218.90     25.18 o 
  -4   1  10      118.09      134.00     17.24 o 
  -3   1  10        2.02        0.00      3.17 o 
  -2   1  10       47.21       45.42      7.48 o 
  -1   1  10      274.37      285.94     18.65 o 
   0   1  10       22.11       33.74      7.00 o 
   1   1  10      248.77      260.46     18.70 o 
   2   1  10        1.25        0.00      3.70 o 
  -4   2  10      244.35      254.11     24.45 o 
  -3   2  10      253.25      257.02     17.22 o 
  -2   2  10      189.08      198.11     22.74 o 
  -1   2  10      158.61      164.16     14.44 o 
   0   2  10       23.67       27.90      6.68 o 
   1   2  10      269.58      288.15     19.82 o 
   2   2  10      346.24      414.89     24.47 o 
  -3   3  10        1.99        0.31      3.20 o 
  -2   3  10        0.77        2.70      2.82 o 
  -1   3  10       79.53       99.49     11.35 o 
   0   3  10        3.69        8.54      4.88 o 
   1   3  10       54.35       51.69      9.02 o 
   2   3  10       37.43       35.43     17.86 o 
  -3   4  10      185.76      179.27     17.41 o 
  -2   4  10      167.36      180.15     20.96 o 
  -1   4  10      134.81      161.32     14.76 o 
   0   4  10        0.01        0.00      4.80 o 
   1   4  10       41.77       41.08      9.02 o 
  -2   5  10        1.18        2.85      5.27 o 
  -1   5  10      402.08      408.05     33.25 o 
   0   5  10       22.66       27.24      7.37 o 
   1   5  10      228.33      218.58     18.11 o 
  -1   6  10      254.48      275.56     27.71 o 
   0   6  10       23.42       36.11     11.31 o 
                                                 
